# Supplementary material for: Denitrification in Agriculturally Impacted Streams: Seasonal Changes in Structure and Function of the Bacterial Community
Source: PLoS One. 2014 Aug 29;9(8):e105149. doi: 10.1371/journal.pone.0105149 (PMC4149370; doi:10.1371/journal.pone.0105149)
Supplement: Data S2 — T-RFLP profiles from temporal study. (XLSX) [file pone.0105149.s003.xlsx]

## Sheet: Sheet1
16S
Sample	Time	Site	Date	50.31	59.98	64.97	74.41	75.82	80.22	83.29	88.72	99.98	102.03	104.75	105.7	113.86	116	117.87	127.05	132.2	138.25	140.32	141.32	154.37	155.6	157.39	158.81	160.02	167.72	168.73	180.3	182.51	186.7	194.98	196.61	197.24	199.03	201.98	212.51	213.72	224.13	236.25	239.86	241.73	243.43	245.66	247.17	248.06	270.73
AprL1	Pre	LWD	April	0	0	0.0149813	0.131086	0.116105	0	0	0	0	0.0149813	0.0149813	0.0149813	0.11236	0.0861423	0.0187266	0	0	0	0	0.0187266	0	0.0636704	0.0636704	0.0337079	0.0224719	0	0	0	0	0	0.0224719	0.0337079	0.0262172	0.0262172	0.0187266	0	0	0	0.0149813	0.0224719	0.0187266	0.0187266	0.0299625	0.0262172	0	0
AprL2	Pre	LWD	April	0	0	0.0124224	0.108696	0.121118	0	0	0	0	0.0124224	0.0124224	0	0.015528	0.0931677	0.0900621	0.0124224	0	0	0	0.015528	0	0.0590062	0.0621118	0.015528	0.015528	0	0	0	0	0	0.0310559	0.0434783	0.0217391	0.0217391	0.015528	0	0	0.0124224	0.0186335	0.0279503	0.0217391	0.0217391	0.0186335	0.0186335	0	0
AprL3	Pre	LWD	April	0	0.00524934	0.00787402	0.00787402	0.0866142	0.271654	0	0.0131234	0.00524934	0.00656168	0.00918635	0.00656168	0.00787402	0.0629921	0.208661	0.0131234	0.00524934	0.00524934	0.00524934	0.00524934	0.00787402	0.0144357	0.0866142	0.019685	0.0144357	0.00656168	0	0.00524934	0.00524934	0.00524934	0.00524934	0.00787402	0.0314961	0.015748	0.00787402	0	0	0	0.0104987	0.00656168	0.00918635	0.00656168	0	0	0	0
AprL4	Pre	LWD	April	0	0	0	0.185185	0.0740741	0.0296296	0	0	0	0	0	0	0.133333	0.0444444	0.037037	0	0	0	0	0	0	0.0814815	0.0444444	0.0444444	0.0296296	0	0	0	0	0	0	0.0518519	0.0444444	0.0444444	0.037037	0	0	0	0.0296296	0.0518519	0.037037	0	0	0	0	0
AprL5	Pre	LWD	April	0.00536481	0	0	0.664163	0.0418455	0.0321888	0.00643777	0.00536481	0.00536481	0.00643777	0	0	0.122318	0.0225322	0.0236051	0.00643777	0	0	0	0	0.0150215	0.0107296	0.0160944	0.00643777	0.00536481	0	0	0	0	0	0	0	0.00429184	0	0	0	0	0	0	0	0	0	0	0	0	0
AprS1	Pre	SS	April	0	0	0	0.111111	0.166667	0	0	0	0	0	0	0	0	0.12963	0.12963	0	0	0	0	0	0	0.0740741	0.0925926	0.0740741	0	0	0	0	0	0	0	0	0.0740741	0.0740741	0	0	0	0	0	0.0740741	0	0	0	0	0	0
AprS2	Pre	SS	April	0	0	0	0.0689655	0.0275862	0	0	0	0	0	0	0	0	0.0689655	0.0413793	0	0	0	0	0	0	0.0482759	0.0413793	0.0275862	0.0275862	0	0	0	0	0	0.0344828	0.0344828	0.0344828	0.0275862	0	0	0	0	0.0275862	0.0344828	0.0344828	0.227586	0	0.062069	0.131034	0
AprS3	Pre	SS	April	0	0	0	0.130081	0.0569106	0	0	0	0	0	0	0	0.097561	0.0569106	0.0325203	0	0	0	0	0	0.0650407	0.0487805	0.0487805	0.0325203	0.0325203	0	0	0	0	0	0.0406504	0.0487805	0.0487805	0.0406504	0.0406504	0	0	0	0	0.0325203	0.146341	0	0	0	0	0
AprS4	Pre	SS	April	0	0	0	0.125	0.0454545	0	0	0	0	0	0	0	0	0.125	0.0568182	0	0	0	0	0	0	0.0795455	0.0568182	0.0681818	0.0681818	0	0	0	0	0	0.0568182	0.0454545	0.0568182	0.0568182	0	0	0	0	0	0	0	0	0	0	0.159091	0
AprS5	Pre	SS	April	0	0	0	0.103175	0.0396825	0	0	0	0	0	0	0	0.119048	0.0555556	0.0396825	0	0	0	0	0	0.0714286	0.047619	0.047619	0.0396825	0.031746	0	0	0	0	0	0.0396825	0.047619	0.047619	0.0396825	0	0	0	0	0.031746	0.031746	0.031746	0.031746	0	0	0.103175	0
MayS1	Pre	SS	May	0	0	0	0.0571429	0.0928571	0	0	0	0	0	0	0	0.0571429	0.0928571	0.0285714	0	0	0	0	0	0	0.0428571	0.0642857	0.05	0.0357143	0	0	0	0	0	0.0285714	0.05	0.0428571	0.0428571	0.0285714	0	0	0	0.0357143	0.0285714	0.0357143	0.0285714	0.0357143	0.0642857	0.0571429	0
MayS2	Pre	SS	May	0	0	0	0.141667	0.075	0	0	0	0	0	0	0	0.133333	0.0583333	0.0416667	0	0	0	0	0	0	0.075	0.0416667	0.0416667	0	0	0	0	0	0	0.05	0.0416667	0.05	0.0416667	0	0	0	0	0.0333333	0	0.0333333	0	0	0.0666667	0.0416667	0
MayS3	Pre	SS	May	0	0	0	0.151163	0.0581395	0	0	0	0	0	0	0	0	0.127907	0.0581395	0	0	0	0	0	0	0.0930233	0.0465116	0.0581395	0	0	0	0	0	0	0	0.0581395	0	0.0581395	0	0	0	0	0	0.0465116	0.0581395	0.0465116	0	0	0.139535	0
MayS4	Pre	SS	May	0	0	0	0	0.285714	0	0	0	0	0	0	0	0	0	0.238095	0	0	0	0	0	0	0	0	0	0	0	0	0	0	0	0	0	0	0	0	0	0	0	0	0	0.238095	0	0	0.238095	0	0
MayS5	Pre	SS	May	0	0	0	0.166667	0.0606061	0	0	0	0	0	0	0	0.151515	0.0757576	0.0606061	0	0	0	0	0	0	0.0757576	0.0606061	0.0757576	0	0	0	0	0	0	0	0.0606061	0	0	0	0	0	0	0	0.0909091	0	0.0606061	0.0606061	0	0	0
MayL1	Pre	LWD	May	0	0	0	0.128205	0.0641026	0	0	0.025641	0	0	0	0.0384615	0.121795	0.0512821	0.0320513	0	0	0	0	0	0.0833333	0.0512821	0.0448718	0.0320513	0.025641	0	0	0	0	0	0.0384615	0.025641	0.0384615	0.025641	0.025641	0.025641	0	0	0.025641	0.0384615	0.0320513	0	0	0	0	0
MayL2	Pre	LWD	May	0	0	0	0.12766	0.0531915	0.0212766	0	0	0	0.0212766	0	0.0319149	0.101064	0.0478723	0.0319149	0	0	0	0	0.0212766	0	0.0638298	0.0319149	0.037234	0.0265957	0	0	0	0	0	0.0478723	0.037234	0.037234	0.0265957	0.0212766	0	0	0	0.0212766	0.0319149	0.0212766	0.0265957	0.0265957	0.0212766	0	0
MayL3	Pre	LWD	May	0	0	0	0	0.0641026	0	0	0.0641026	0	0	0	0	0.115385	0.115385	0	0	0	0	0	0	0	0	0.0769231	0.0641026	0	0	0	0	0	0	0	0	0	0.0512821	0	0	0	0	0	0	0	0.153846	0.24359	0	0.0512821	0
MayL4	Pre	LWD	May	0	0	0	0.0698529	0.0367647	0.0220588	0.0183824	0.0147059	0	0	0	0.0183824	0.0845588	0.0294118	0.0257353	0.0183824	0.0147059	0	0	0	0.0514706	0.0257353	0.0330882	0.0294118	0.0220588	0.0183824	0.0183824	0	0.0147059	0.0147059	0.0330882	0.0183824	0.0330882	0.0257353	0.0183824	0	0	0	0.0183824	0.0183824	0.0257353	0.0183824	0.0330882	0.0294118	0.0955882	0
MayL5	Pre	LWD	May	0.0203046	0	0	0.0659898	0.0609137	0	0	0	0	0	0.0203046	0.0203046	0.0558376	0.0253807	0.0253807	0	0	0	0	0	0.0304569	0.0253807	0.0304569	0.0253807	0.0253807	0	0	0	0	0	0	0.0253807	0.0253807	0.0253807	0.0203046	0	0	0	0.0203046	0.0203046	0.0253807	0.0913706	0.0913706	0.0761421	0.126904	0
SeptL1	Dry	LWD	Sept	0.16055	0	0	0	0.265315	0.0253033	0.0313702	0	0.0535661	0.043652	0.134063	0	0.0118378	0	0	0	0	0	0	0	0	0	0	0	0.0933708	0	0	0	0	0	0	0	0.00710269	0	0	0	0	0	0	0	0.0146493	0.0146493	0.0685114	0.0702871	0	0
SeptL2	Dry	LWD	Sept	0.158737	0	0	0	0.282098	0.0275999	0.084172	0	0.074108	0.047118	0.125496	0	0.010369	0	0	0	0	0	0	0	0	0	0	0.0902714	0	0	0	0	0	0	0	0.00548948	0	0	0	0	0	0	0	0.0167734	0.00991156	0.00991156	0.0289722	0.0289722	0	0
SeptL3	Dry	LWD	Sept	0.216581	0	0	0	0.275977	0.0306023	0.0364446	0	0.0486855	0.0365837	0.108638	0	0.0105717	0.00570316	0	0	0	0	0	0	0	0	0	0	0.0931979	0	0	0	0	0	0	0	0.00904159	0	0	0	0	0	0	0	0.015023	0.015023	0.0489637	0.0489637	0	0
SeptL4	Dry	LWD	Sept	0.183882	0	0	0	0.226305	0.0219921	0.0258229	0	0	0.0490919	0.128831	0	0.00780363	0	0	0	0	0	0	0	0	0	0	0.0679625	0.030647	0	0	0	0	0	0	0	0.00780363	0	0	0	0	0	0	0.0346197	0.0205732	0.0346197	0.0800227	0.0800227	0	0
SeptL5	Dry	LWD	Sept	0.201737	0	0	0	0.290111	0.0284931	0.036721	0	0.063538	0.0443395	0.136523	0	0.014018	0	0	0	0	0	0	0	0	0	0	0.0962974	0	0	0	0	0	0	0	0.0112753	0	0	0	0	0	0	0.0146275	0.0146275	0.0102087	0.0102087	0.0102087	0.0117324	0	0
SeptS1	Dry	SS	Sept	0.0382241	0	0	0.02522	0.287272	0	0.00827532	0	0.00564823	0.0173388	0.152765	0.0405885	0	0	0	0	0	0	0	0	0	0	0.0476816	0.0271903	0.0246946	0	0	0	0	0	0	0	0	0	0	0.0101143	0	0	0	0	0.0380927	0.0380927	0.138447	0.0208853	0.0634441	0.00945751
SeptS2	Dry	SS	Sept	0.0271252	0	0	0.0237204	0.228918	0.00680967	0.0223584	0	0.109749	0.041312	0.0266712	0	0.00544774	0	0	0	0	0	0	0	0	0	0.0603791	0.0283736	0.071842	0	0	0	0	0	0	0	0	0	0	0.00669618	0	0	0.00919305	0.0128249	0.00680967	0.0128249	0.0805811	0.0997617	0.0997617	0.0118034
SeptS3	Dry	SS	Sept	0.0677419	0	0	0.0156891	0.208504	0.00967742	0.0180352	0	0.120088	0	0.0321114	0	0	0	0	0	0	0	0	0	0	0	0.0324047	0.0599707	0.0651026	0	0	0	0	0	0	0	0	0	0	0	0	0	0	0.0133431	0.0178886	0.0178886	0.0772727	0.0804985	0.134751	0.0167155
SeptS4	Dry	SS	Sept	0.0590563	0	0	0.0447489	0.259817	0.0100457	0.0277017	0	0.140335	0	0.0537291	0	0.00700152	0	0	0	0	0	0	0	0	0	0	0.0147641	0.069102	0	0	0	0	0	0	0	0.00578387	0	0	0	0	0	0	0	0.0181126	0.0181126	0.0564688	0.105327	0.0974125	0.00669711
SeptS5	Dry	SS	Sept	0.0390492	0	0	0.0776134	0.175358	0	0.0372302	0	0.209435	0.0354111	0.0377153	0	0	0	0	0	0	0	0	0	0	0	0.0110357	0.044749	0.10114	0	0	0	0	0	0	0	0.00569973	0	0	0.00679117	0	0	0	0	0.0121271	0.0100655	0.0100655	0.0806452	0.0850109	0.0149163
NovL1	Post	LWD	Nov	0.231251	0	0	0.0137463	0.0158343	0.00626414	0.0146163	0	0.00852619	0.00991822	0.0219245	0.0151383	0	0	0	0	0	0	0	0	0	0	0	0	0.00887419	0	0	0	0	0	0	0	0	0	0	0	0	0	0	0	0.316165	0.292326	0.0156603	0.0187924	0.0109622	0
NovL2	Post	LWD	Nov	0.0965152	0	0	0	0.0629447	0	0.0560117	0	0.0286444	0.0228061	0.0120416	0.0171502	0	0	0	0	0	0	0	0	0	0	0.0125889	0	0.0299215	0	0	0	0	0	0	0	0	0	0	0	0	0	0	0.22204	0	0.170772	0.115672	0.152892	0	0
NovL3	Post	LWD	Nov	0.0163195	0	0	0.0487438	0.0199699	0	0	0	0.00644192	0.106292	0.148164	0	0	0	0	0	0	0	0	0	0	0	0	0	0.0107365	0	0	0	0	0	0.00622718	0	0	0	0	0	0	0	0	0	0.156324	0.156324	0.0304917	0.111875	0.152244	0.00536826
NovL4	Post	LWD	Nov	0.122906	0	0	0.0487484	0.146998	0.00734049	0.0255976	0	0.0656879	0.0127988	0.017316	0	0	0	0	0	0	0	0	0	0	0	0	0.0178807	0.00865801	0	0	0	0	0	0	0	0	0	0	0	0	0	0	0	0.311877	0.0867683	0.0568417	0.0705816	0	0
NovL5	Post	LWD	Nov	0	0	0	0	0	0.0256946	0	0	0	0	0	0	0	0	0	0	0	0	0	0	0	0	0	0	0	0	0	0	0	0	0	0	0	0	0	0	0	0	0	0.2676	0.258617	0.206601	0.241487	0	0	0
NovS1	Post	SS	Nov	0.0166604	0	0	0.0988394	0.0761887	0.00655185	0	0	0.104268	0	0.0310745	0	0	0	0	0	0	0	0	0	0	0	0	0	0.098465	0	0	0	0	0	0	0	0	0	0	0	0	0	0	0	0	0.270124	0.0469861	0.129539	0.121303	0
NovS2	Post	SS	Nov	0.0126526	0	0	0.0224195	0.0810211	0	0	0	0	0.157825	0.0468368	0	0	0.00954495	0	0	0	0	0	0	0	0	0.0392897	0.0241953	0.0304107	0	0	0	0	0	0	0	0	0	0	0.00599334	0	0	0	0.00732519	0.340289	0.0497225	0.045727	0.0590455	0.0572697	0.0104329
NovS3	Post	SS	Nov	0.00865567	0	0	0.0246146	0.053016	0	0.00540979	0	0.00568028	0.172302	0.0435488	0	0	0	0	0	0	0	0	0	0	0	0.0695158	0.0246146	0.0292129	0	0	0	0	0	0	0	0	0	0	0	0	0	0	0.0148769	0	0.380579	0.039221	0.0573438	0.0446308	0.0197457
NovS4	Post	SS	Nov	0.0390424	0	0	0.0117864	0.0379374	0	0	0	0.0143646	0.0740331	0.0972376	0.039779	0	0	0	0	0	0	0	0	0	0	0	0.0622468	0.0257827	0	0	0	0	0	0	0	0	0	0	0	0	0.00552486	0.0169429	0.144383	0.265562	0.0368324	0.0464088	0.0364641	0.025046	0.0151013
NovS5	Post	SS	Nov	0.0374381	0	0	0.022896	0.0637376	0	0.00556931	0	0.141089	0.0547649	0	0	0	0	0	0	0	0	0	0	0	0	0.051052	0.0182549	0.0250619	0	0	0	0	0	0	0.00742574	0	0	0	0.00556931	0	0	0	0.343131	0.0275371	0.0358911	0.0829208	0.0671411	0	0.0052599
DecL1	Post	LWD	Dec	0.0509602	0	0	0.013912	0.0833207	0.00680478	0.0494481	0	0.0753062	0	0.0586723	0	0	0	0	0	0	0	0	0.0105852	0	0	0	0.0199607	0.0273703	0	0.00846817	0	0	0	0	0	0	0.0308483	0.00771208	0	0	0	0.00816573	0.00771208	0.0266142	0.0266142	0	0.20989	0.26705	0
DecL2	Post	LWD	Dec	0.0544264	0	0	0.0142276	0.0616531	0	0.0225836	0	0.0702349	0	0.0435863	0	0	0	0	0	0	0	0	0.00542005	0	0	0.0160343	0	0.0261969	0	0.00925926	0	0	0	0	0	0	0	0.00993677	0	0	0	0.00722674	0	0.0948509	0.0948509	0	0.168925	0.293812	0
DecL3	Post	LWD	Dec	0.0709677	0	0	0.0151415	0.0976959	0.0105332	0.045293	0	0.122976	0	0.0446346	0	0	0	0	0	0	0	0	0.00750494	0	0	0	0.0242265	0.0338381	0	0.00908492	0	0	0	0	0	0	0	0	0	0	0	0.00868993	0	0.0359447	0.036603	0.0080316	0.164187	0.242133	0
DecL4	Post	LWD	Dec	0.0595661	0	0	0.0160421	0.0836292	0.00604865	0.0407627	0	0.162393	0.0537804	0	0	0	0	0	0	0	0	0.0117028	0	0	0	0.0184089	0.0537804	0	0.00959895	0	0	0	0	0	0	0	0	0.00788955	0	0	0	0	0.0377383	0.0374753	0.0474688	0.143327	0.176463	0.0277449	0
DecL5	Post	LWD	Dec	0.0407709	0	0	0.0185322	0.0759081	0.00593032	0.0315789	0	0.0914752	0.0640474	0.0383988	0	0	0	0	0	0	0	0	0	0	0	0.00696813	0.0398814	0	0.0118606	0	0	0	0	0	0	0	0	0	0	0	0	0	0.0391401	0.0391401	0.0268347	0.18295	0.244922	0.0330615	0
DecS1	Post	SS	Dec	0.117554	0	0.00792752	0.017214	0.178029	0.0246886	0.0228766	0	0.164213	0.0502831	0	0	0	0	0	0.00770102	0	0	0	0	0	0	0.0806342	0.109853	0	0	0	0	0	0	0	0	0	0	0	0	0	0	0	0	0.167837	0.0124575	0.0231031	0.00973952	0	0
DecS2	Post	SS	Dec	0.0698165	0	0	0.00611685	0.118329	0.0236237	0.0533643	0	0.00632778	0.0744569	0.133094	0	0.0065387	0	0	0	0	0	0	0	0	0	0.0499895	0	0.0552626	0.00864797	0	0	0	0	0.00590593	0	0	0	0	0	0	0	0	0.00780426	0.00780426	0.121915	0	0.122548	0.0951276	0.0109681
DecS3	Post	SS	Dec	0.0496409	0	0	0	0.208619	0.0135674	0.0573025	0	0.0324022	0	0.0183559	0	0	0	0	0	0	0	0	0.00606544	0	0	0.0228252	0	0.0298484	0	0	0	0	0	0	0	0	0	0	0	0	0	0	0	0.0440543	0.0438947	0.181804	0.132961	0.158659	0
DecS4	Post	SS	Dec	0.106768	0	0	0	0.0903982	0.00952846	0.0136819	0.0109944	0.0188126	0.263621	0.0300513	0.00903982	0	0	0	0	0	0	0	0.0131933	0	0	0.0432446	0	0.0547276	0.00610799	0.0136819	0	0	0	0	0	0	0	0	0	0	0	0	0	0.0293183	0.0280968	0.235035	0	0.0158808	0.00781823
DecS5	Post	SS	Dec	0.104136	0	0	0.00850689	0.0991493	0.0193605	0.0296275	0	0.0228806	0.207979	0.0357876	0	0.00586682	0	0	0	0	0	0	0.0114403	0	0	0.0982693	0.0548548	0.012027	0.00762687	0.00968026	0	0	0	0	0	0	0.00557348	0	0	0	0	0	0	0.0413611	0.0413611	0.134057	0.0164271	0.0220006	0.012027
Time			Site			Date
p<0.005	0.3427		p<0.38	NSD		p<0.005	0.3735
nosZ
Sample	Time	Site	Date	50.31	59.98	64.97	74.41	75.82	80.22	83.29	88.72	99.98	102.03	104.75	105.7	113.86	116	117.87	127.05	132.2	138.25	140.32	141.32	154.37	155.6	157.39	158.81	160.02	167.72	168.73	180.3	182.51	186.7	194.98	196.61	197.24	199.03	201.98	212.51	213.72	224.13	236.25	239.86	241.73	243.43	245.66	247.17	248.06	270.73
AprL1	Pre	LWD	April	0	0	0	0.0873786	0.174757	0	0	0	0	0	0	0.038835	0.0582524	0.145631	0.0485437	0	0	0	0	0	0	0.038835	0.0873786	0.0485437	0.038835	0	0	0	0	0	0	0.0485437	0.038835	0.0582524	0	0	0	0	0	0	0.0485437	0.038835	0	0	0	0
AprL2	Pre	LWD	April	0	0	0	0.144737	0.0526316	0	0	0	0	0	0.0394737	0.0328947	0.118421	0.0460526	0.0328947	0	0	0	0	0	0	0.0789474	0.0394737	0.0394737	0.0263158	0	0	0	0	0	0.0394737	0.0328947	0.0394737	0.0328947	0.0328947	0	0	0	0.0263158	0.0263158	0.0328947	0.0328947	0.0263158	0	0	0
AprL3	Pre	LWD	April	0	0	0	0.0841121	0.17757	0	0	0	0	0	0	0	0.149533	0.0373832	0.130841	0	0	0	0	0	0	0	0	0.0934579	0.0373832	0	0	0	0	0	0	0	0.0560748	0.0373832	0.0373832	0	0	0	0.0373832	0.0373832	0.0373832	0	0.046729	0	0	0
AprL4	Pre	LWD	April	0	0	0	0.160256	0.0641026	0.0320513	0	0	0	0	0	0	0.121795	0.0576923	0.0512821	0	0	0	0	0	0.0769231	0.0384615	0.0448718	0.0320513	0.025641	0	0	0	0	0	0.0384615	0.0448718	0.0384615	0.0320513	0.025641	0	0	0	0.025641	0.025641	0.0384615	0.025641	0	0	0	0
AprL5	Pre	LWD	April	0	0	0.0212766	0.148936	0.0691489	0	0	0	0	0	0	0.0212766	0.117021	0.0585106	0.0265957	0	0	0	0	0	0	0.0797872	0.0478723	0.0425532	0.037234	0	0	0	0	0	0.037234	0.037234	0.037234	0.0319149	0.0212766	0	0	0	0.0265957	0.0319149	0.0265957	0.0319149	0	0	0	0
AprS1	Pre	SS	April	0	0	0	0.222222	0.148148	0	0	0	0	0	0	0	0	0.166667	0.0925926	0	0	0	0	0	0	0	0.12963	0	0.0740741	0	0	0	0	0	0	0	0	0.0740741	0	0	0	0	0	0	0.0925926	0	0	0	0	0
AprS2	Pre	SS	April	0	0	0	0.175824	0.10989	0	0	0	0	0	0	0	0	0.120879	0.0879121	0	0	0	0	0	0	0	0.0659341	0.0659341	0	0	0	0	0	0	0	0.043956	0.0549451	0.0549451	0.043956	0	0	0	0	0.043956	0.0769231	0.0549451	0	0	0	0
AprS3	Pre	SS	April	0	0	0	0.203125	0.09375	0	0	0	0	0	0	0	0	0.140625	0.078125	0	0	0	0	0	0	0	0.09375	0.078125	0.078125	0	0	0	0	0	0	0	0.0625	0.0625	0	0	0	0	0	0	0	0.109375	0	0	0	0
AprS4	Pre	SS	April	0	0	0	0.166667	0.194444	0	0	0	0	0	0	0	0	0.111111	0.138889	0	0	0	0	0	0	0	0	0.138889	0	0	0	0	0	0	0	0	0	0	0	0	0	0	0	0	0.25	0	0	0	0	0
AprS5	Pre	SS	April	0	0	0	0.112676	0.084507	0	0	0	0	0	0	0	0.084507	0.084507	0.0704225	0	0	0	0	0	0	0.0704225	0.0704225	0.084507	0.0704225	0	0	0	0	0	0	0	0.056338	0.0704225	0.056338	0	0	0	0	0.084507	0	0	0	0	0	0
MayS1	Pre	SS	May	0	0	0	0.115385	0.0576923	0	0	0	0	0	0	0	0.105769	0.0576923	0.0576923	0	0	0	0	0	0	0.0769231	0.0384615	0.0576923	0.0384615	0	0	0	0	0	0.0384615	0.0384615	0.0576923	0.0480769	0.0384615	0	0	0	0	0.0480769	0	0	0.0865385	0	0	0
MayS2	Pre	SS	May	0	0	0	0	0.25641	0	0	0	0	0	0	0	0	0.205128	0	0	0	0	0	0	0	0	0.128205	0.102564	0	0	0	0	0	0	0	0	0	0	0	0	0	0	0	0	0	0	0.179487	0.128205	0	0
MayS3	Pre	SS	May	0	0	0	0.112583	0.0264901	0.0331126	0	0.0397351	0	0	0	0	0.0927152	0.0331126	0.0529801	0	0	0	0	0	0.0596026	0.0397351	0.0529801	0.0463576	0.0331126	0	0	0	0	0	0.0331126	0.0264901	0.0463576	0.0397351	0.0264901	0	0	0	0.0264901	0.0264901	0.0331126	0.0264901	0.0397351	0	0	0
MayS4	Pre	SS	May	0	0	0	0.148936	0.0425532	0	0	0.0425532	0	0	0	0.0531915	0.117021	0.0531915	0.0425532	0	0	0	0	0	0	0.0744681	0.0425532	0.0425532	0.0425532	0	0	0	0	0	0.0425532	0.0425532	0.0425532	0.0425532	0	0	0	0	0	0.0425532	0.0425532	0.0425532	0	0	0	0
MayS5	Pre	SS	May	0	0	0	0	0.0555556	0	0	0	0	0.0666667	0	0	0	0.1	0.0444444	0	0	0	0	0	0	0	0.0666667	0	0.0444444	0	0	0	0	0	0	0	0.0444444	0.0444444	0	0	0	0	0	0.0444444	0.0444444	0.233333	0.211111	0	0	0
MayL1	Pre	LWD	May	0	0	0	0.128205	0.0641026	0	0	0.025641	0	0	0	0.0384615	0.121795	0.0512821	0.0320513	0	0	0	0	0	0.0833333	0.0512821	0.0448718	0.0320513	0.025641	0	0	0	0	0	0.0384615	0.025641	0.0384615	0.025641	0.025641	0.025641	0	0	0.025641	0.0384615	0.0320513	0	0	0	0	0
MayL2	Pre	LWD	May	0	0	0	0.12766	0.0531915	0.0212766	0	0	0	0.0212766	0	0.0319149	0.101064	0.0478723	0.0319149	0	0	0	0	0.0212766	0	0.0638298	0.0319149	0.037234	0.0265957	0	0	0	0	0	0.0478723	0.037234	0.037234	0.0265957	0.0212766	0	0	0	0.0212766	0.0319149	0.0212766	0.0265957	0.0265957	0.0212766	0	0
MayL3	Pre	LWD	May	0	0	0	0	0.0641026	0	0	0.0641026	0	0	0	0	0.115385	0.115385	0	0	0	0	0	0	0	0	0.0769231	0.0641026	0	0	0	0	0	0	0	0	0	0.0512821	0	0	0	0	0	0	0	0.153846	0.24359	0	0.0512821	0
MayL4	Pre	LWD	May	0	0	0	0.0698529	0.0367647	0.0220588	0.0183824	0.0147059	0	0	0	0.0183824	0.0845588	0.0294118	0.0257353	0.0183824	0.0147059	0	0	0	0.0514706	0.0257353	0.0330882	0.0294118	0.0220588	0.0183824	0.0183824	0	0.0147059	0.0147059	0.0330882	0.0183824	0.0330882	0.0257353	0.0183824	0	0	0	0.0183824	0.0183824	0.0257353	0.0183824	0.0330882	0.0294118	0.0955882	0
MayL5	Pre	LWD	May	0.0203046	0	0	0.0659898	0.0609137	0	0	0	0	0	0.0203046	0.0203046	0.0558376	0.0253807	0.0253807	0	0	0	0	0	0.0304569	0.0253807	0.0304569	0.0253807	0.0253807	0	0	0	0	0	0	0.0253807	0.0253807	0.0253807	0.0203046	0	0	0	0.0203046	0.0203046	0.0253807	0.0913706	0.0913706	0.0761421	0.126904	0
SeptL1	Dry	LWD	Sept	0.173476	0	0	0	0.288049	0.0171944	0.0551583	0	0.0672455	0.0812053	0.0951651	0	0.00919305	0	0	0	0	0	0	0	0	0	0.00868233	0.0716718	0	0	0	0	0	0	0	0.0119169	0	0	0	0	0	0	0.0178754	0.0178754	0.0183861	0.0183861	0.0183861	0.0183861	0.00578822	0
SeptL2	Dry	LWD	Sept	0.111784	0	0	0	0.271433	0.0181763	0.0325659	0	0.0677068	0.06392	0.161315	0	0.0078764	0	0	0	0	0	0	0	0	0	0	0.100424	0.0586186	0	0	0	0	0	0	0.00908816	0	0	0	0	0	0	0.0149955	0.0143896	0.0143896	0.0134808	0.0134808	0.0134808	0	0
SeptL3	Dry	LWD	Sept	0.188056	0	0	0.0162008	0.257147	0.0352605	0.0508259	0	0.0616264	0.0409784	0.100699	0	0.00746506	0	0	0	0	0	0	0	0	0	0	0.136753	0	0	0	0	0	0	0	0.0066709	0	0	0	0	0	0	0	0.0179479	0.0138183	0.0138183	0.0147713	0.0147713	0.0104828	0
SeptL4	Dry	LWD	Sept	0.0756579	0	0	0	0.38231	0.0146199	0.0230263	0	0.058845	0.0721857	0.100146	0	0.00895468	0	0	0	0	0	0	0	0	0	0	0.104167	0.0754751	0	0	0	0	0	0	0.00950292	0	0	0	0	0	0	0	0.0219298	0.0146199	0	0.0146199	0.0186404	0	0
SeptL5	Dry	LWD	Sept	0.166006	0	0	0	0.264935	0.0380156	0.0371349	0	0.0440335	0.118156	0.14854	0	0.00865992	0	0	0	0	0	0	0	0	0	0	0	0.124174	0	0	0	0	0	0	0	0.00865992	0	0	0	0	0	0	0.0161456	0.0161456	0.00939381	0	0	0	0
SeptS1	Dry	SS	Sept	0.0216058	0	0	0.0867153	0.153187	0.0179075	0.0180049	0	0.222482	0.0337713	0.0257908	0	0	0	0	0	0	0	0	0	0	0	0	0.0864234	0	0	0	0	0	0	0	0	0	0	0	0	0	0	0	0.0109976	0.0109976	0.0524574	0.123504	0.127883	0	0
SeptS2	Dry	SS	Sept	0.0439939	0	0	0.0599656	0.169185	0.0129112	0.0222839	0	0.154744	0.0355777	0.0315608	0	0	0	0	0	0	0	0	0	0	0	0	0.0271614	0.0706771	0	0	0	0	0	0	0	0	0	0	0	0	0	0	0.0106159	0.0106159	0.0527927	0.0484889	0.124713	0.124713	0
SeptS3	Dry	SS	Sept	0.0625707	0	0	0.0123131	0.243875	0.0227415	0.01269	0	0.18055	0	0.0674708	0	0	0	0	0	0	0	0	0	0	0	0.0492524	0.0654605	0.0184697	0	0	0	0	0	0	0	0.0100515	0	0	0	0	0	0	0.00778992	0.0138208	0.0138208	0.018344	0.0812916	0.0971228	0.0128157
SeptS4	Dry	SS	Sept	0.048406	0	0	0.0485522	0.293214	0.0111144	0.022375	0	0.134542	0.0485522	0.0201813	0	0.00555718	0	0	0	0	0	0	0	0	0	0	0.0349517	0.0443112	0	0	0	0	0	0	0	0	0	0	0.0087745	0	0	0	0.0140392	0.0201813	0.0201813	0.106464	0.0248611	0.0739982	0.0197426
SeptS5	Dry	SS	Sept	0.0397727	0	0	0	0.30629	0.0089852	0.0110994	0	0.0178383	0.0737315	0.0516649	0.00911734	0.00554968	0	0	0	0	0	0	0	0	0	0.0484937	0	0.0417548	0	0	0	0	0	0	0	0	0	0	0.0162526	0.00792812	0	0	0	0.0375264	0.0375264	0.112711	0.0231237	0.107822	0.032241
NovL1	Post	LWD	Nov	0.231251	0	0	0.0137463	0.0158343	0.00626414	0.0146163	0	0.00852619	0.00991822	0.0219245	0.0151383	0	0	0	0	0	0	0	0	0	0	0	0	0.00887419	0	0	0	0	0	0	0	0	0	0	0	0	0	0	0	0.316165	0.292326	0.0156603	0.0187924	0.0109622	0
NovL2	Post	LWD	Nov	0.0965152	0	0	0	0.0629447	0	0.0560117	0	0.0286444	0.0228061	0.0120416	0.0171502	0	0	0	0	0	0	0	0	0	0	0.0125889	0	0.0299215	0	0	0	0	0	0	0	0	0	0	0	0	0	0	0.22204	0	0.170772	0.115672	0.152892	0	0
NovL3	Post	LWD	Nov	0.0163195	0	0	0.0487438	0.0199699	0	0	0	0.00644192	0.106292	0.148164	0	0	0	0	0	0	0	0	0	0	0	0	0	0.0107365	0	0	0	0	0	0.00622718	0	0	0	0	0	0	0	0	0	0.156324	0.156324	0.0304917	0.111875	0.152244	0.00536826
NovL4	Post	LWD	Nov	0.122906	0	0	0.0487484	0.146998	0.00734049	0.0255976	0	0.0656879	0.0127988	0.017316	0	0	0	0	0	0	0	0	0	0	0	0	0.0178807	0.00865801	0	0	0	0	0	0	0	0	0	0	0	0	0	0	0	0.311877	0.0867683	0.0568417	0.0705816	0	0
NovL5	Post	LWD	Nov	0	0	0	0	0	0.0256946	0	0	0	0	0	0	0	0	0	0	0	0	0	0	0	0	0	0	0	0	0	0	0	0	0	0	0	0	0	0	0	0	0	0.2676	0.258617	0.206601	0.241487	0	0	0
NovS1	Post	SS	Nov	0.0254187	0	0	0.0316986	0.192883	0	0	0	0.0107656	0.00657895	0.083433	0.0352871	0	0	0	0	0	0	0	0	0	0	0.0544258	0.0251196	0.0293062	0	0	0	0	0	0	0	0	0	0	0	0	0	0	0	0.360945	0.0179426	0.00717703	0.0463517	0.055323	0.00956938
NovS2	Post	SS	Nov	0.0126634	0	0	0.0416667	0.0702614	0	0.00694444	0	0	0.136029	0.0322712	0	0	0	0	0	0	0	0	0	0	0	0	0.00898693	0.0216503	0	0	0	0	0	0	0	0	0	0	0.0118464	0	0	0	0	0	0.585784	0	0.0179739	0.0253268	0.0151144
NovS3	Post	SS	Nov	0.0347144	0	0	0.0104517	0.0836133	0	0	0	0.0854797	0.0119448	0.0115715	0	0	0	0	0.00597238	0.0055991	0	0	0	0	0	0.0507652	0.0806271	0	0	0	0	0	0	0	0.0182904	0	0	0	0	0	0	0.0070922	0	0.480776	0.0175439	0	0.0149309	0.0104517	0.0403135
NovS4	Post	SS	Nov	0.023998	0	0	0.023998	0.0689303	0.0099566	0	0	0.157774	0.0206791	0.0234874	0	0	0	0	0	0	0	0	0	0	0	0.0398264	0.025785	0.0114884	0	0	0	0	0	0	0	0	0	0	0	0	0	0.00868011	0.297421	0.09012	0.0612714	0.052336	0.059229	0	0.00765892
NovS5	Post	SS	Nov	0.0139216	0	0	0.149216	0.0490196	0.0054902	0.00764706	0.00529412	0.0839216	0.035098	0	0	0	0	0	0	0	0	0	0	0	0	0	0.0213725	0.0609804	0	0	0	0	0	0	0	0	0	0	0	0	0	0.00529412	0.225882	0.085098	0.0362745	0.0956863	0.106863	0	0.00647059
DecL1	Post	LWD	Dec	0.0509602	0	0	0.013912	0.0833207	0.00680478	0.0494481	0	0.0753062	0	0.0586723	0	0	0	0	0	0	0	0	0.0105852	0	0	0	0.0199607	0.0273703	0	0.00846817	0	0	0	0	0	0	0.0308483	0.00771208	0	0	0	0.00816573	0.00771208	0.0266142	0.0266142	0	0.20989	0.26705	0
DecL2	Post	LWD	Dec	0.0544264	0	0	0.0142276	0.0616531	0	0.0225836	0	0.0702349	0	0.0435863	0	0	0	0	0	0	0	0	0.00542005	0	0	0.0160343	0	0.0261969	0	0.00925926	0	0	0	0	0	0	0	0.00993677	0	0	0	0.00722674	0	0.0948509	0.0948509	0	0.168925	0.293812	0
DecL3	Post	LWD	Dec	0.0709677	0	0	0.0151415	0.0976959	0.0105332	0.045293	0	0.122976	0	0.0446346	0	0	0	0	0	0	0	0	0.00750494	0	0	0	0.0242265	0.0338381	0	0.00908492	0	0	0	0	0	0	0	0	0	0	0	0.00868993	0	0.0359447	0.036603	0.0080316	0.164187	0.242133	0
DecL4	Post	LWD	Dec	0.0595661	0	0	0.0160421	0.0836292	0.00604865	0.0407627	0	0.162393	0.0537804	0	0	0	0	0	0	0	0	0.0117028	0	0	0	0.0184089	0.0537804	0	0.00959895	0	0	0	0	0	0	0	0	0.00788955	0	0	0	0	0.0377383	0.0374753	0.0474688	0.143327	0.176463	0.0277449	0
DecL5	Post	LWD	Dec	0.0407709	0	0	0.0185322	0.0759081	0.00593032	0.0315789	0	0.0914752	0.0640474	0.0383988	0	0	0	0	0	0	0	0	0	0	0	0.00696813	0.0398814	0	0.0118606	0	0	0	0	0	0	0	0	0	0	0	0	0	0.0391401	0.0391401	0.0268347	0.18295	0.244922	0.0330615	0
DecS1	Post	SS	Dec	0.0853619	0	0	0	0.279949	0.0126521	0.0800769	0	0.0086483	0.0576553	0.0496477	0	0	0	0	0	0	0	0	0	0	0	0	0.0233824	0.10442	0	0	0	0	0	0	0	0	0	0	0.006246	0	0	0	0.03123	0.03123	0.0765535	0.0759129	0.0337924	0.0336323	0.00960923
DecS2	Post	SS	Dec	0.05	0	0	0.00651466	0.20684	0.00846905	0.00912052	0.00846905	0.0172638	0.0201954	0.0260586	0	0	0	0	0	0	0	0	0	0	0	0	0.14886	0.0490228	0	0	0	0	0	0	0	0.00863192	0	0	0	0	0	0.0169381	0.00684039	0.087785	0.220358	0.0850163	0	0.0236156	0
DecS3	Post	SS	Dec	0.0691481	0	0	0	0.245823	0.00976013	0.099421	0	0.0127378	0.0708023	0.0683209	0	0	0	0	0	0	0	0	0	0	0	0.0390405	0.0926385	0.00694789	0	0	0	0	0	0	0	0	0	0	0.00909843	0.0082713	0	0	0.008933	0.0281224	0.0281224	0.0661704	0.0554177	0.064847	0.010091
DecS4	Post	SS	Dec	0.10169	0	0	0.310563	0	0.021831	0	0	0.173099	0.0311268	0.0202817	0	0	0.00816901	0	0	0	0	0	0	0	0	0.0428169	0.145915	0.015493	0	0	0	0	0	0	0	0	0	0	0.0056338	0	0	0.0130986	0.0216901	0.0207042	0.0207042	0.0159155	0.00619718	0	0.00929577
DecS5	Post	SS	Dec	0.0971112	0	0	0	0.275507	0.0224339	0.00921942	0	0.159189	0.0424093	0.0169023	0	0	0	0.00737554	0	0	0	0	0	0	0	0.0333436	0	0.193762	0	0	0	0	0	0	0	0.00553165	0.00583897	0	0.00983405	0	0	0	0	0.0233559	0.00768285	0.00768285	0	0.0373387	0.0113706
Time			Site			Date
p<0.005	0.3223		p<0.25	NSD		p<0.005	0.3785
[truncated: 12 more columns]
