# Supplementary material for: Denitrification in Agriculturally Impacted Streams: Seasonal Changes in Structure and Function of the Bacterial Community
Source: PLoS One. 2014 Aug 29;9(8):e105149. doi: 10.1371/journal.pone.0105149 (PMC4149370; doi:10.1371/journal.pone.0105149)
Supplement: Data S3 — T-RFLP profiles from flood experiment. (XLSX) [file pone.0105149.s004.xlsx]

## Sheet: Sheet1
16S
Sample ID	Time	Treatment	Bench	51.9	53.14	55.37	73.62	75.87	80.78	82.22	83.44	91.63	102.45	105.28	113.54	118.97	129.27	135.79	156.72	200.41	204.28	237.91	243.1	244.81	246.54	247.96	247.97	265.34	266.16	283.41	286.54	286.55	316.09	352.85	367.58	368.6	368.86	376.97	377.22	393.99	397.51	401.65	427.56	464.44	466.26	467.47	468.56	491.8	505.7
PF B1P1	PreFlood	Flood	1	0	0	0	110.1	64.1	0	30.8	11.9	0	0	0	6.9	0	0	0	0	0	0	0	0	12.9	0	9.7	0	4.4	7.3	0	0	9.5	0	5.1	6	0	9.6	4.6	0	0	0	0	11.4	0	0	0	0	0	0
PF B1P2	PreFlood	Flood	1	0	0	0	0	0	0	0	0	0	0	0	0	0	0	0	0	0	0	0	0	0	0	0	0	0	0	0	0	0	0	0	0	0	0	0	0	0	11.2	0	0	0	0	0	0	0	0
PF B1P3	PreFlood	Flood	1	0	0	4.1	133.8	108.8	0	47.4	23	0	0	0	10.1	0	0	0	0	0	2.9	0	0	15.7	15.2	0	19.3	3.6	7.8	0	13.4	0	0	0	4.1	0	14.3	4.2	0	0	3.7	0	3.7	12	4.9	0	0	0	0
PF B1C1	PreFlood	Dry	1	0	0	0	0	0	0	36.6	23.2	0	0	0	0	0	0	0	0	0	0	0	0	0	0	0	0	0	0	0	0	0	0	0	0	0	0	0	0	0	0	0	0	0	0	0	0	0	0
PF B1C2	PreFlood	Dry	1	4.6	7.4	5.9	0	136	0	23.3	12.2	6.7	0	0	8.7	0	4	0	0	4.8	0	0	0	14.9	4.7	0	14.5	6	7	0	0	9	0	0	5.2	0	8.3	4.6	0	0	3.5	0	9.4	0	0	0	0	0	0
PF B1C3	PreFlood	Dry	1	0	0	0	0	0	0	9.7	0	0	0	0	0	0	0	0	0	0	0	0	0	0	0	0	0	0	0	0	0	0	0	0	0	0	0	0	0	0	0	0	0	0	0	0	0	0	0
PF B2P3	PreFlood	Flood	2	7.3	0	0	41.7	31.1	0	0	0	0	0	0	0	0	0	0	0	0	0	0	0	0	0	0	7.2	0	0	0	0	7.2	0	0	0	0	0	0	0	0	0	0	0	0	0	0	0	0	0
PF B2C1	PreFlood	Dry	2	0	0	0	124.7	109.1	0	33.9	18.1	0	0	0	11	0	0	0	2.5	4.9	0	0	2.6	15.7	13.9	0	21.1	9.5	8.7	0	0	26.6	0	0	3.1	0	12.4	5.1	0	0	0	0	14.8	0	7	0	0	0	0
PF B2C2	PreFlood	Dry	2	0	0	0	121.7	79	0	26.9	15.2	0	0	0	12.8	0	0	0	3.1	5.2	0	0	0	20.9	9.9	21.1	0	10	9.4	0	0	18.5	0	0	3	0	13.9	4.5	0	3.5	0	0	15.5	0	3.2	0	0	0	0
PF B2C3	PreFlood	Dry	2	0	0	0	121.7	93.9	0	25.4	20	0	0	0	13.5	2.4	2.4	2.5	3.1	8.1	2.8	0	0	18.6	12.8	0	20.5	10.5	11.6	0	0	26.3	3.2	0	2.6	0	10.1	0	5.7	0	0	0	16.6	0	3.1	0	3.3	0	0
PF B3P1	PreFlood	Flood	3	0	0	0	82.5	61.7	0	36.5	21.1	0	0	0	10.9	0	0	0	0	8.4	0	0	0	20.4	12.6	0	16	9.8	7.4	0	20.8	0	0	0	0	0	6.2	0	0	0	0	0	11.4	0	5.3	0	3.8	0	0
PF B3P2	PreFlood	Flood	3	0	0	0	111	69.6	0	44.7	24.1	0	0	0	15.1	2.6	3.3	2.6	0	3	0	2.7	30.1	9.4	9.9	0	22.6	5.7	9.8	0	0	18.1	2.8	0	8.3	0	13.5	5.9	0	3	0	0	14.1	0	6.1	0	4.5	0	0
PF B3P3	PreFlood	Flood	3	0	7.6	6.9	31.2	22.3	0	0	7.2	0	0	0	0	0	0	0	0	0	0	0	0	0	0	0	0	0	0	0	0	0	0	0	0	0	0	0	0	0	0	0	0	0	0	0	0	0	0
PF B3C1	PreFlood	Dry	3	0	0	0	75.3	47.3	0	33.9	18.1	0	0	0	9.6	0	0	0	0	0	0	0	0	29.3	7.3	0	22.7	0	8.3	0	0	11.1	0	0	0	0	7.2	0	6.8	0	0	0	10.4	0	5.6	0	5.2	0	0
PF B3C2	PreFlood	Dry	3	0	0	0	89.8	62.6	0	29.9	18.5	0	0	0	9.3	0	0	0	0	5	4.3	0	16.6	7.3	8.6	0	13	8.4	7.1	0	0	17	0	0	0	0	6.7	0	0	0	0	0	9.5	0	0	0	0	0	0
PF B3C3	PreFlood	Dry	3	0	0	0	85.5	56.7	0	30.6	21.6	0	0	0	11.2	0	0	0	0	0	0	0	0	23.2	7.8	0	15.8	6.3	8.1	0	0	13.9	0	0	0	0	8.4	4.3	0	0	0	0	8	0	4.5	0	0	0	0
PF B4P2	PreFlood	Flood	4	0	0	0	0	129.4	0	40.8	17.5	0	0	0	9.8	0	0	0	0	2.8	0	0	0	20.1	0	0	13.5	4.9	8.5	0	0	13.8	0	5.2	8.1	0	10.6	0	4.6	0	7.7	0	13.7	3.8	3.3	0	0	0	0
PF B4P3	PreFlood	Flood	4	3.5	0	0	110.9	76.3	0	31.4	21.3	0	0	0	10.4	0	0	0	0	5.7	0	0	0	16.1	6.8	0	14.7	7.1	7.6	0	0	20	0	0	3.5	4.3	12.8	5.1	0	0	0	0	16	4.1	3.9	0	0	0	0
PF B4C2	PreFlood	Dry	4	0	0	2.3	114.3	88.2	0	35.9	22.2	0	0	0	11.2	2.4	0	2.6	0	7.4	2.5	2.6	2.5	13.2	11.1	0	14.9	9.6	8.6	0	0	37.3	0	0	0	0	8.6	0	3.9	0	0	0	15	0	6.2	0	2.3	0	0
PF B4C3	PreFlood	Dry	4	3.1	0	0	0	122.1	0	22.5	14.9	0	0	0	13	0	0	0	0	0	0	0	0	21.7	7.1	0	23.9	5.4	9.7	0	0	13	3	0	6.1	0	11.8	0	5.6	0	0	0	19.8	0	3.5	0	3.4	0	0
PF B5P1	PreFlood	Flood	5	3.9	3.4	5.4	0	117.2	0	37.2	21.3	0	0	0	12.8	4.6	0	3.9	0	0	0	0	0	34.2	3.9	0	22.8	0	9.8	0	0	12.4	6	0	0	11.2	8.8	6.6	0	3.2	0	0	13.3	0	3.9	0	3	0	0
PF B5P3	PreFlood	Flood	5	0	0	0	98.4	64.4	0	25.2	15.5	0	0	0	9.5	0	0	0	0	5.3	0	0	0	19.5	6.4	0	16.1	8.4	7.3	0	3.5	23.5	0	0	0	0	6.1	3.4	0	0	0	0	13	0	5.1	0	3.4	0	0
PF B5C2	PreFlood	Dry	5	3.9	4	0	0	93.5	0	31.7	20.3	0	0	0	12.4	0	0	4.9	0	0	3.3	0	0	26.9	12.2	0	18.7	5.2	9.2	0	0	17.7	3.1	0	5.6	0	10.5	5	0	4	0	0	14.3	4	6.8	0	3.6	0	0
PF B5C3	PreFlood	Dry	5	0	0	0	0	0	0	7.2	0	0	0	0	0	0	0	0	0	0	0	0	0	0	0	0	0	0	0	0	0	0	0	0	0	0	0	0	0	0	0	0	0	0	0	0	0	0	0
0H B1P1	0HOUR	Flood	1	0	0	0	81.8	55.7	0	21.2	13.4	0	0	0	8.9	0	0	0	0	0	0	0	0	17.5	4.4	0	14.7	0	6.9	0	0	11.7	0	0	7.1	0	7.2	0	0	0	0	0	10.1	0	0	0	0	0	0
0H B1P2	0HOUR	Flood	1	0	10.1	7.1	0	6.9	0	0	0	0	0	0	0	0	0	0	0	0	0	0	0	0	0	0	0	0	0	0	0	0	0	0	0	0	0	0	0	0	0	0	0	0	0	0	0	0	0
0H B1P3	0HOUR	Flood	1	0	0	12	214.6	121.1	0	54.9	19.3	4.1	0	0	6.3	0	0	0	0	0	0	0	0	8.9	0	0	9.4	5.6	6.9	0	0	12.5	0	6	4.1	5.6	13.4	0	3.4	0	6.8	0	14.3	0	0	0	0	0	0
0H B1C1	0HOUR	Dry	1	0	0	6.2	169.3	100.7	0	53.7	17.5	0	0	0	8.2	0	0	0	0	0	0	0	0	23.5	5.2	0	16	5.4	8	0	0	15.2	0	3.9	4.4	8	11.9	0	5.6	3.7	7.5	0	14.6	0	0	0	0	0	0
0H B1C2	0HOUR	Dry	1	0	0	11.3	171.7	97.1	0	59.2	17.8	4	0	0	7.6	0	0	0	0	0	0	0	0	19.3	3	0	11.9	5.3	8.6	0	0	13.6	0	6	4.1	10.2	10.2	0	5.6	0	7.6	0	11.6	0	0	3	0	0	0
0H B1C3	0HOUR	Dry	1	0	0	9.6	155.8	110.8	0	68.7	18	4.3	0	0	5.2	0	0	0	3.4	5.4	3.3	0	0	7.9	0	4.8	3.1	3.8	9.5	0	2.7	16.6	0	10.7	5.4	6	13.5	0	4.7	3	4.2	3	9	0	0	0	0	0	0
0H B2P1	0HOUR	Flood	2	2.9	0	12	149.1	91.7	0	45.4	16	3.8	0	0	8.8	0	0	0	0	0	0	0	0	16.5	3.4	0	12.7	4.9	7.9	0	0	13	2.5	6.7	5	5.6	13.3	0	5.3	3.4	5.3	0	10.4	0	3.5	0	0	0	0
0H B2P2	0HOUR	Flood	2	0	0	8.7	136.8	71.3	0	61.2	23.5	5	0	0	10	0	2.5	0	0	0	0	0	0	18.7	5.6	14.8	0	5	9.1	0	0	8.3	3.5	0	6.7	3.3	19.3	0	5.4	4.7	2.6	3.7	13.1	0	6	0	7	0	0
0H B2P3	0HOUR	Flood	2	0	0	5.7	137.7	90.3	0	63	29	0	0	0	9.8	0	0	0	0	4.1	3.2	0	0	29.7	10	0	21.8	10.1	10.8	0	3.2	20.4	0	0	5.1	0	18.9	0	6.4	3.7	0	0	9.8	0	5.9	0	3.2	0	0
0H B2C1	0HOUR	Dry	2	0	0	6.6	183.5	100.7	0	50.4	18.4	2.8	0	8.8	4.5	2.9	0	0	0	0	0	0	0	14.1	3.7	0	12.3	6.5	7.6	0	0	12.2	0	0	4.7	6.4	12.6	4.2	0	3.3	5.7	0	16.6	3.6	3.1	3.4	0	0	0
0H B2C2	0HOUR	Dry	2	2.4	0	6.4	140.5	87.2	0	48.1	0	0	0	0	9.2	0	0	3.1	0	2.3	0	0	6.3	20.1	9	0	18.9	6.3	7	0	2.4	10.1	2.6	0	3	5.6	15.4	0	6.1	4.7	0	0	10.5	0	4.7	0	3	0	0
0H B2C3	0HOUR	Dry	2	3.8	3.5	8.3	130.2	71.3	0	40.1	14.6	4	0	0	9.5	2.6	0	2.8	2.9	0	0	0	3.4	26.2	5.9	0	20.3	0	9.7	0	0	8.7	2.7	0	3.7	8.3	18.3	0	5.4	3.2	6.9	0	10.1	0	0	0	2.7	0	0
0H B3P1	0HOUR	Flood	3	0	0	4.8	192.2	105.9	0	56	20.9	0	0	0	4.3	12.2	0	0	0	0	0	0	0	4	3	4.2	0	5.2	6.7	0	0	11.1	0	0	3.3	0	5.4	0	0	5.2	6.5	0	30.4	0	6.1	0	0	0	0
0H B3P3	0HOUR	Flood	3	0	0	0	0	0	0	14.1	0	0	0	0	0	0	0	0	0	0	0	0	0	0	0	0	0	0	0	0	0	0	0	0	0	0	0	0	0	0	0	0	0	0	0	0	0	0	0
0H B3C2	0HOUR	Dry	3	2.8	0	17.2	104.2	69	0	44.4	15.9	8.7	3.7	0	9.3	0	3.6	0	0	4.2	0	0	0	17.9	5.2	0	15.7	6.5	7.4	0	0	11.5	0	0	7.2	0	10.6	4.5	0	0	0	0	10.3	0	0	0	0	0	0
0H B3C3	0HOUR	Dry	3	0	4.1	9.5	132.2	81.4	0	36.6	16.6	5.2	0	0	12.4	0	0	2.7	4.8	0	0	0	0	22.5	5.4	0	24.1	4.6	10.5	0	0	9.8	6.7	0	5.6	7	19.2	0	7.8	4.3	7.2	0	16.9	0	0	0	2.8	0	0
0H B4P1	0HOUR	Flood	4	0	0	6.7	0	0	0	0	0	0	0	0	0	0	0	0	0	0	0	0	0	0	0	0	0	0	0	0	0	0	0	0	0	0	0	0	0	0	0	0	0	0	0	0	0	0	0
0H B4P2	0HOUR	Flood	4	5.3	4.7	12.8	0	98.7	0	18.2	8.4	4.9	0	0	7	0	0	0	0	0	0	0	0	16.3	0	0	15.2	0	6.3	0	0	5.7	0	0	7.4	0	8.9	5.3	0	0	0	0	10.2	0	0	0	0	0	0
0H B4P3	0HOUR	Flood	4	0	0	7.9	179	120.5	0	48.1	17.1	0	0	0	7.2	4.9	0	0	0	0	0	0	0	12.2	3.3	0	8.2	7.5	7.3	0	0	14.8	0	4.3	4	5.1	10.8	3.5	0	0	6	0	16.5	0	4	0	0	0	0
0H B4C1	0HOUR	Dry	4	0	0	8.5	163.7	119	0	50.3	20.8	3.4	0	0	9.8	0	0	0	0	3.3	0	0	0	22.9	6.4	0	14.5	8	8.7	0	0	14.8	3.9	0	7.3	5.4	18.5	0	6.8	0	3.7	2.9	12.6	0	2.9	0	0	0	0
0H B4C2	0HOUR	Dry	4	2.3	2.3	11.4	0	166.2	0	46.2	11.4	4.6	2.6	0	7.8	2.2	0	0	2.1	0	0	0	2.8	16.4	2.5	0	11.2	3.6	8.9	0	0	8.3	0	9.7	3.7	6.7	10.3	6.1	0	3.1	6.1	3.7	10	0	2.6	0	0	0	0
0H B4C3	0HOUR	Dry	4	3.4	5.8	8.3	128.9	89.8	0	36.7	17.1	0	0	0	7.5	0	0	0	0	0	0	0	0	14.7	6	0	10.6	5.6	5.9	0	0	20.8	0	0	3.7	0	8.3	0	3.7	0	0	0	7.6	0	3.9	0	0	0	0
0H B5P1	0HOUR	Flood	5	6.8	6.8	7.4	57.9	31.7	0	13	6.3	0	0	0	5.8	0	0	0	0	0	0	0	0	7.9	0	0	6.1	0	0	0	0	0	0	0	0	0	5.7	0	0	0	0	0	6.4	0	0	0	0	0	0
0H B5P2	0HOUR	Flood	5	0	4.7	10.9	88.1	56.2	0	26.5	0	0	0	0	8.1	0	0	0	0	0	0	0	15.7	4.9	4.9	0	10.5	5.5	5	0	0	4.1	0	0	0	4	16.8	0	0	0	0	0	9.6	0	4.8	0	0	0	0
0H B5P3	0HOUR	Flood	5	0	0	10.6	121.8	90.9	0	50	0	4	0	0	8.6	0	0	3.2	0	3.3	3.4	0	0	26	8.6	0	23.7	9.2	12.3	0	0	17.1	2.5	0	0	0	10.8	0	6.6	2.8	4.4	0	19.4	0	2.9	0	5.8	0	0
0H B5C1	0HOUR	Dry	5	6.8	0	7.5	0	0	0	0	0	0	0	0	0	0	0	0	0	0	0	0	0	0	0	0	0	0	0	0	0	0	0	0	0	0	0	0	0	0	0	0	0	0	0	0	0	0	0
0H B5C2	0HOUR	Dry	5	0	0	0	0	0	12.4	10.4	0	0	0	0	0	0	0	0	0	0	0	0	0	0	0	0	0	0	0	0	0	0	0	0	0	0	0	0	0	0	0	0	0	0	0	0	0	0	0
0H B5C3	0HOUR	Dry	5	0	0	11.1	125.8	84.2	0	30	12.4	3.5	0	0	7.7	0	0	0	2.6	3.2	0	0	0	17.9	8.3	0	13.2	7.4	7.1	0	0	15.7	0	0	3.7	0	13.9	4.2	0	2.8	2.7	0	12	0	0	0	0	0	0
24H B1P1	24HOUR	Flood	1	3.6	0	19.2	97.8	63.2	0	25.1	12.4	0	0	0	9.3	0	0	0	0	0	0	0	20.9	6.1	6.3	0	15.4	4.6	7.5	0	0	10.2	0	0	0	5.3	12.2	0	4.5	0	0	0	9.2	0	0	0	0	0	0
24H B1P2	24HOUR	Flood	1	3.1	2.8	8.5	131.7	69	0	30.2	11.2	3.8	0	0	7.6	3	0	0	0	0	0	0	4.4	20.5	3.7	12.4	0	2.8	7.2	0	0	8.2	0	0	8.8	0	15.1	5.3	0	4.1	4.5	0	9.9	0	0	0	0	0	0
24H B1P3	24HOUR	Flood	1	0	0	25.5	189.6	121	0	47.4	18.5	6.8	0	0	5.3	9	0	0	0	3.8	0	0	3.9	3.6	3.9	0	4.7	7.7	4.7	0	4.3	9.2	0	0	0	0	4.1	0	0	0	0	0	19	0	5.1	0	0	0	0
24H B1C1	24HOUR	Dry	1	0	5.7	19.5	180.6	119.6	0	50.7	18.6	7.6	3.4	0	7.1	0	3.1	0	0	3.9	0	0	4.1	11.7	4.5	0	10.7	9.3	6.1	0	4.2	11.1	0	0	3.6	0	7.9	4.4	0	0	0	0	10	3.2	3.2	0	0	0	0
24H B1C3	24HOUR	Dry	1	0	0	9.8	231.2	126.3	0	64.9	0	4.2	0	0	5.1	3.5	0	0	0	0	0	0	4	3.1	3.8	0	5.9	9	6.2	0	0	4.1	0	0	0	0	8.4	0	0	0	3.3	0	10.8	0	0	0	0	0	0
24H B2P1	24HOUR	Flood	2	5.6	5.6	18.8	194.6	133.3	83.2	51.3	20.7	13	9.9	3.4	7.4	5.8	0	0	4	0	0	3.8	9.6	12.1	3.9	3.9	7.8	5.3	5.4	0	6.5	11.1	0	0	4.2	3.3	7.1	3.6	4	0	0	0	8.4	0	0	0	0	0	0
24H B2P2	24HOUR	Flood	2	0	25.3	2	0	185	0	52.3	14.3	9.1	3.1	0	6.4	0	3	0	2.5	0	0	0	0	14	0	0	8.9	3.5	5.2	0	0	6.3	0	5.3	2.4	4.5	8.1	3	0	2.5	3.1	0	6.2	0	2.2	0	0	0	0
24H B2P3	24HOUR	Flood	2	0	0	19.2	0	226.1	0	43.2	16	8.1	3	0	7.7	5.1	0	0	0	5.7	0	0	2.9	9.5	3.5	0	9.4	7.1	5.9	0	4.4	13.8	0	0	3	0	7.5	3.1	0	0	0	0	12.6	0	0	0	0	0	0
24H B2C1	24HOUR	Dry	2	48	3.1	3.1	3.1	189.5	109.8	43.9	15.5	12	5	0	7.2	5.5	3.7	0	3.9	0	0	0	0	11.4	0	7.2	0	4	5	0	0	7.5	0	0	5	0	8	0	0	0	4.6	0	10.3	0	0	0	0	0	0
24H B2C2	24HOUR	Dry	2	0	0	19.9	192.3	96.9	0	52.5	17.3	12.9	4.3	8.6	3.4	3.5	4	0	3.7	0	0	0	4	23.7	4.3	0	17.2	0	8.4	0	0	8.5	0	0	7	0	16.2	5.2	0	3.9	6.6	0	9.4	0	0	0	0	0	0
24H B2C3	24HOUR	Dry	2	0	0	11.6	152.8	103	0	43.8	0	4.8	0	0	7.3	4	0	0	0	3.8	0	0	0	13.9	6.3	0	10.6	6.3	6.7	0	3.1	12.3	0	0	2.3	0	11	3.2	0	2.9	3.1	0	11.8	0	0	0	0	0	0
24H B3P1	24HOUR	Flood	3	14.3	42.2	3.7	3.7	3.9	211.1	34	10	15.2	2.8	5.9	6.2	7.8	5.4	0	4.6	2.8	0	0	0	9.1	4.9	0	10.8	9.7	4.7	0	3.5	7	0	0	3	0	5.9	0	0	0	0	0	14	0	0	0	0	0	0
24H B3P2	24HOUR	Flood	3	0	0	24.7	169	110.8	0	40.9	22.4	10.4	4.2	0	15.5	0	3.3	3.3	0	0	0	0	0	35.4	6.2	0	24.5	3.3	10.2	3.2	0	10.4	0	0	8.4	0	16.9	6.5	0	3.7	0	0	15	0	0	0	0	0	0
24H B3P3	24HOUR	Flood	3	0	0	22.8	205.3	128.7	0	41.7	14.3	7.2	0	0	10	0	0	0	0	0	0	0	0	26.7	5.9	0	17.7	0	8.3	0	0	9.6	3.8	0	8.7	0	11	6.1	0	0	5.4	0	12.2	0	0	0	0	0	0
24H B3C1	24HOUR	Dry	3	0	0	11.2	133	133	3.8	31.9	10.3	3.9	0	0	6	0	0	0	0	3.8	0	4	66.3	12.8	5.5	8.8	6.3	5.5	0	0	15.3	20.1	0	0	0	0	0	0	0	0	0	0	4.2	0	0	0	0	0	0
24H B3C2	24HOUR	Dry	3	0	0	30.2	0	231.8	0	39.5	11.8	10.2	3.8	0	7.8	3.7	3.7	0	3.4	0	0	0	3.6	12.7	3.1	0	9.1	4	4	0	7.3	0	0	0	4.4	4.9	11.6	3.7	0	4.2	3.6	0	9.4	0	0	0	0	0	0
24H B3C3	24HOUR	Dry	3	0	6.8	28.8	0	201.3	0	46.2	13.6	9.2	3.3	0	11.8	2.9	3	0	0	0	0	0	2.8	26	5.9	18.1	0	0	9.3	0	6.7	0	2.7	0	12.1	11.4	0	6	0	3.8	6.9	0	9.8	0	0	0	0	0	0
24H B4P1	24HOUR	Flood	4	0	0	36.1	180	116	0	45.6	23.9	8	3.9	0	10.8	0	0	0	0	0	0	0	0	25.9	7.7	0	18.2	5.4	8.3	0	4.8	16	3.6	0	6	0	14.3	5.6	0	3.7	0	0	10.8	0	4.9	0	0	0	0
24H B4P2	24HOUR	Flood	4	0	4.3	13	0	127.9	0	52.7	16.8	9.1	3.1	0	8.7	2.5	3.3	0	2.3	0	0	0	0	19	2.7	0	9.8	4.6	6.5	0	2.5	8.9	0	3.5	2.3	6.6	9.1	4.5	0	0	6.5	0	6.9	0	2.5	0	0	0	0
24H B4P3	24HOUR	Flood	4	0	0	8	155.9	122.3	0	54.3	27.9	7.2	0	0	7.2	0	3.2	0	0	3.6	0	0	13.8	3.3	9.5	10.1	0	9.8	6	0	22.7	0	0	0	3.2	8.9	0	3.9	0	0	0	0	13.3	0	5	0	0	0	0
24H B4C1	24HOUR	Dry	4	0	9.7	23.7	3.4	196.8	123.8	42.6	19.3	18.9	7	0	7.8	4.2	5.1	0	5.1	0	0	0	10.3	18.6	4.5	0	13.5	3.5	6.2	0	0	10	0	0	4.3	4.2	8.9	4.6	0	0	3.4	0	10.2	0	0	0	0	0	0
24H B4C2	24HOUR	Dry	4	0	0	11.3	203.7	146.6	0	51	20.7	7	0	0	7.7	0	0	0	0	0	0	0	3.2	13	3.8	0	8.5	5	6.5	0	4.7	15.1	0	3.2	4.5	0	5.8	3.5	0	0	0	0	9	0	0	0	0	0	0
24H B4C3	24HOUR	Dry	4	0	0	16.8	0	205.6	0	52.1	26.1	9.1	3	0	9.6	0	2.6	0	0	0	0	0	20.5	3	2.9	0	12.7	3.5	7	0	2.9	11.1	3.9	0	4.6	0	10.7	4.5	0	0	3.7	0	7.8	0	3.9	0	0	0	0
24H B5P1	24HOUR	Flood	5	0	0	12	0	213.5	0	41.5	18.5	7	0	0	10.5	0	0	0	0	0	0	0	0	25.4	0	0	16	4.8	7.4	3.8	14.1	0	0	0	7.5	0	13.6	4.3	0	2.8	0	0	12.7	0	3.2	0	0	0	0
24H B5P2	24HOUR	Flood	5	0	0	0	0	0	0	0	11.6	0	0	0	0	0	0	0	0	0	0	0	0	0	0	0	0	0	0	0	0	0	0	0	0	0	0	0	0	0	0	0	0	0	0	0	0	0	0
24H B5P3	24HOUR	Flood	5	6.1	19.7	2.7	0	206	0	31.8	10.9	12.1	5.4	0	9.1	2.8	3.2	0	3.3	0	0	0	6.2	22.5	3.8	16.9	0	2.8	7.8	0	6.5	0	0	0	3	9	13.7	5.4	0	5.3	5.7	0	8.7	0	0	0	0	0	0
24H B5C1	24HOUR	Dry	5	0	3.6	9.2	150.1	0	0	60.5	19	7.8	3.2	0	8.9	3.9	2.6	0	0	0	0	0	0	20.2	3.4	8.7	0	7.6	7.6	3.2	10.6	0	0	5.4	3.1	7.8	8.4	0	4.3	0	7.3	0	8.2	2.8	2.9	0	0	0	0
24H B5C2	24HOUR	Dry	5	37.5	2.8	2.4	0	203.3	0	27	8.4	14.2	5.2	0	8.3	3.2	3.2	0	3.1	0	0	0	3.9	21.8	4	0	14.1	3	7.2	0	2.9	5.3	0	0	8.2	0	9.3	4.3	0	2.6	3.5	3.9	5.8	0	3.5	0	0	0	0
24H B5C3	24HOUR	Dry	5	0	0	13.2	182.1	109.4	0	55.3	25.8	7.2	0	0	13.7	5.5	0	0	0	0	0	0	0	36.2	7.2	19.1	0	5.3	10	0	5	16.7	0	0	8.9	0	15.8	6	0	3.3	0	0	10.8	0	0	0	0	0	0
72H B1P1	72HOUR	Flood	1	0	0	0	73.7	10.5	7.8	0	0	0	16.5	0	7.4	0	0	6	6.3	0	0	0	0	0	0	0	0	0	0	0	0	0	0	0	0	0	0	0	0	0	0	0	0	0	0	0	0	0	0
72H B1P2	72HOUR	Flood	1	0	62.8	0	0	15.9	0	6.7	0	13.3	6.2	0	0	0	0	0	0	0	0	0	0	0	0	0	0	0	0	0	0	0	0	0	0	0	0	0	0	0	0	0	0	0	0	0	0	0	0
72H B1P3	72HOUR	Flood	1	0	0	18.8	191.3	83.6	0	59.9	24.6	11.7	4.1	0	4.7	0	4.2	0	0	3.2	0	5.7	7.9	5.1	5.7	0	8.5	7	6.2	0	5.1	18.1	0	0	4.5	0	8.8	3.4	0	0	0	0	6.2	6.1	4.3	0	0	0	0
72H B1C1	72HOUR	Dry	1	0	0	10.4	223.5	93.9	0	57.7	17.1	4.8	0	0	4.3	5.9	0	0	0	0	0	0	0	5	0	4.5	0	7.9	6.1	0	4.3	0	0	0	2.9	0	5.2	0	0	0	3.1	0	13.9	0	4.5	0	0	0	0
72H B1C2	72HOUR	Dry	1	0	0	20.1	176.8	85.9	0	50.7	19.4	6.8	0	0	6.2	0	0	0	0	0	0	0	9.6	4.9	5.5	7.9	0	7.8	8.5	0	3.3	8.5	0	0	4.5	5.3	11.7	3.4	3.1	0	3.9	0	8.8	0	3.2	2.9	0	0	0
72H B1C3	72HOUR	Dry	1	0	0	9.6	153.3	108	0	64.4	26.3	4.5	0	0	7.2	0	0	0	0	0	0	0	0	14.6	5.7	0	9.2	7.3	7.8	0	4.5	13.8	0	0	4.1	6.1	10.5	5	5.1	0	0	0	11.9	5.5	5.7	0	0	0	0
72H B2P1	72HOUR	Flood	2	0	0	13.1	183.3	105.5	0	58.5	13.6	5.5	0	7	4.2	3.7	0	0	0	0	0	0	6.8	10.4	5	8.2	0	4.2	6.8	0	7.9	0	0	6	6.3	0	11.6	3.4	0	3.4	4.1	0	10	0	3.7	0	0	0	0
72H B2P2	72HOUR	Flood	2	0	0	106.4	176.3	94.9	0	57.8	18.3	11.1	4.8	0	7.8	0	3.7	0	0	0	0	0	4.2	16.4	5.8	10.8	0	6.3	7.5	0	0	10.5	0	0	4.6	0	13	4.1	0	0	0	0	7.1	0	3.5	0	0	0	0
72H B2P3	72HOUR	Flood	2	0	33	2.8	176	76.8	0	34.2	11.6	12.4	3.5	0	6.8	2.8	4	0	3.2	0	0	0	2.7	15.7	4	7.2	0	3.1	5.1	0	0	3.3	0	5.9	6.4	0	8.3	3.4	0	3.2	0	0	2.7	0	0	0	0	0	0
72H B2C1	72HOUR	Dry	2	0	0	11.4	143.9	98	0	75.5	23.7	5.6	0	0	10.1	3.7	0	0	0	0	0	0	0	20.5	5.4	10.8	0	5.7	10.4	5.3	13.1	0	0	3.8	3.5	7.5	12.3	3.9	0	3.2	5.2	0	7.9	0	5	0	0	0	0
72H B2C2	72HOUR	Dry	2	107.9	5.5	4.2	42.1	12.6	5.4	19.3	4.6	46.4	15.6	5.9	5.9	4.5	9.4	15.3	13.7	0	0	0	0	5.4	0	4.1	0	3.7	0	0	3.7	0	0	0	0	3.9	0	0	0	0	0	0	3.5	0	0	0	0	0	0
72H B2C3	72HOUR	Dry	2	0	0	13.2	188.2	92.1	0	61.1	20.4	4.9	0	0	9.9	0	0	0	0	0	0	0	0	24.1	7.4	13.8	0	6.3	8.4	4.8	11.3	0	0	0	7.4	16.8	0	4.6	0	3.2	3.9	0	9.9	0	3.5	0	0	0	0
72H B3P1	72HOUR	Flood	3	0	0	15.8	0	16	0	0	0	0	0	0	0	0	0	0	0	0	0	0	0	0	0	0	0	0	0	0	0	0	0	0	0	0	0	0	0	0	0	0	0	0	0	0	0	0	0
72H B3P2	72HOUR	Flood	3	0	0	15.4	158.4	97.6	0	59.7	27.9	5.6	0	0	14.7	0	0	3.1	0	0	0	0	0	38.1	11.2	0	21.6	5.7	9.1	4.1	5.7	13.1	0	0	6.5	0	12.4	4.1	0	3.1	0	0	6.9	0	4.5	0	0	0	0
72H B3P3	72HOUR	Flood	3	0	0	35.7	165.5	89.9	0	49.5	24.8	10	4.2	0	14.3	0	0	0	0	0	0	0	3.1	42.1	10.2	17.7	0	7.2	8.9	4.5	5.1	10.7	0	0	6.5	0	13.6	3.2	0	3.3	0	0	9	3.6	5.3	0	0	0	0
72H B3C1	72HOUR	Dry	3	0	0	10	189.1	99	0	58.8	20.7	5.2	0	0	14.1	4.3	0	0	0	0	0	0	0	34.9	12	21.8	0	6.1	11.8	5.4	4.7	12.5	0	0	7.6	0	19.7	4.9	0	4.7	5.2	0	13.5	0	0	0	0	0	0
72H B3C2	72HOUR	Dry	3	0	0	0	56.7	29.1	0	34.2	14	0	0	0	6.2	0	0	0	0	0	0	0	18.2	8.7	5.6	0	10.5	0	6.6	0	0	10.2	0	0	6.9	0	10.9	0	0	0	0	0	9.7	0	0	0	0	0	0
72H B3C3	72HOUR	Dry	3	0	0	17.6	0	228.7	0	41.8	14.8	6.1	0	0	10.2	3.6	0	0	0	0	0	0	7.7	22	6.8	0	18.4	3	9.4	0	0	9.6	0	0	2.7	9.4	17.3	4.5	0	5.3	5.1	0	8.7	0	0	3.3	0	0	0
72H B4P1	72HOUR	Flood	4	0	4.1	18	0	168.5	0	30.2	9.9	6.8	3.6	0	6.9	0	0	0	0	5.3	0	3	8.5	25.3	10.5	5.4	7.3	6.7	3.8	9.8	14	0	0	0	2.8	3.5	0	2.7	0	6.7	0	0	14.7	0	0	0	0	23.2	6.5
72H B4P2	72HOUR	Flood	4	0	0	20.4	0	0	0	0	0	0	0	0	0	0	0	0	0	0	0	0	0	0	0	0	0	0	0	0	0	0	0	0	0	0	0	0	0	0	0	0	0	0	0	0	0	0	0
72H B4P3	72HOUR	Flood	4	0	0	41.5	0	0	0	0	0	0	0	0	0	0	0	0	0	0	0	0	0	0	0	0	0	0	0	0	0	0	0	0	0	0	0	0	0	0	0	0	0	0	0	0	0	0	0
72H B4C1	72HOUR	Dry	4	0	6.5	37	0	11.6	0	0	0	12.1	0	0	0	0	0	0	0	0	0	0	0	0	0	0	0	0	0	0	0	0	0	0	0	0	0	0	0	0	0	0	0	0	0	0	0	0	0
72H B4C2	72HOUR	Dry	4	0	0	8.4	139.7	93.3	0	72.8	16.1	4.3	0	0	11.4	0	0	0	0	0	0	0	0	22.7	10.4	14.4	0	7.9	10.7	5.6	11.4	0	0	0	10	0	16.7	5.1	0	3.1	6.5	0	10.8	0	4	0	0	0	0
72H B4C3	72HOUR	Dry	4	0	0	28	0	141.7	0	39.2	18.3	11.2	3.2	0	11.2	2.6	3.7	0	3.2	0	0	0	0	26.4	9.8	15.5	0	8.2	9.9	2.9	7	28.9	0	0	3.9	0	10.4	4.2	0	3	0	0	9.6	2.9	4.3	0	0	0	0
72H B5P1	72HOUR	Flood	5	0	0	10.8	175.1	126.4	0	47.9	22.1	4.8	0	0	7.1	0	3.7	0	0	0	0	0	3.7	10.9	8	9.1	0	8.9	6.4	11.2	42.1	0	0	0	0	8.3	0	3.2	0	0	0	0	5.9	4.5	4.7	3.8	0	0	0
72H B5P2	72HOUR	Flood	5	0	0	16.8	215.6	100.2	0	70.9	21.3	6.5	0	0	9	0	0	0	0	0	0	0	0	16.4	4.8	9.6	0	3.9	8.2	0	6.5	0	0	3.1	3.2	5.3	9.2	4.1	0	0	3.4	0	7.1	0	0	0	0	0	0
72H B5P3	72HOUR	Flood	5	0	0	10.4	3.3	210.7	92.7	89.5	21.9	4.7	0	0	7.9	3.4	0	0	0	0	0	0	0	17.2	4	7.5	0	0	8.6	0	6	0	0	8	11.3	7.8	0	3.9	0	0	4.9	0	3.2	0	3.2	0	0	0	0
72H B5C1	72HOUR	Dry	5	46.9	0	0	0	0	0	10	0	0	0	0	0	0	0	0	0	0	0	0	0	0	0	0	0	0	0	0	0	0	0	0	0	0	0	0	0	0	0	0	0	0	0	0	0	0	0
72H B5C2	72HOUR	Dry	5	0	0	16	153	96.1	0	63.2	27.2	4.3	0	0	7.8	0	0	0	0	0	0	0	3.6	16.3	7.2	10.6	0	5.2	7.4	5.1	14	0	0	3.3	4.6	7.8	0	3.8	0	0	0	0	5.5	4	3.3	0	0	0	0
72H B5C3	72HOUR	Dry	5	0	0	44.2	134.6	88.1	0	28.6	16.4	9.7	3.7	0	8	0	0	0	0	0	0	0	0	10.3	7.2	8.4	0	4.3	4	0	5.5	0	0	0	0	6	0	0	0	0	0	0	3.6	0	0	0	0	0	0
Time			Bench			Treatment
p < 0.005	0.0666		p < 0.45	NSD		p < 0.38	NSD
nosZ
Sample ID	Time	Treatment	Bench	51.81	53.86	57.99	65.13	72.95	75.08	76.57	83.95	85.4	86.35	95.66	103.62	107.96	111.89	115.05	116.4	117.75	119.19	124.28	125.84	126.7	128.29	130.78	143.65	147.53	154.74	156.3	157.65	158.63	159.57	163.01	165.08	166.38	167.51	169.44	186.44	195.31	196.3	197.51	198.91	199.71	204.24	205.61	206.62	235.75	236.89
PF B1P1	PreFlood	Flood	1	0	0	0	0	0.0289914	0	0.0110249	0.0861576	0.0502246	0	0.0179665	0.0195998	0.0261331	0.0253165	0.0261331	0.0261331	0	0	0.0473663	0.0212332	0	0	0	0	0	0.145774	0.105757	0	0.00979992	0.00734994	0	0.0253165	0.0134749	0	0	0	0.0783993	0.0632911	0	0.00857493	0	0	0.0155165	0.00898326	0.0375664	0.0310331
PF B1P2	PreFlood	Flood	1	0	0	0	0	0.0223693	0.0239445	0.00756144	0.0645873	0.0674228	0	0.0239445	0	0	0.0500945	0.0500945	0.0500945	0	0	0.036862	0.0343415	0	0	0	0	0	0.121928	0.144612	0	0.00850662	0.00913674	0	0.0217391	0.0236295	0	0	0	0.0570258	0.0756144	0	0.00693132	0.00756144	0	0.0110271	0.0119723	0.020794	0.0293006
PF B1P3	PreFlood	Flood	1	0	0	0	0	0.020132	0.0191419	0.020132	0.0551155	0.059736	0	0.00990099	0	0.0181518	0	0.140264	0.140264	0	0	0.0320132	0.0320132	0	0	0	0	0	0.0907591	0.107591	0	0.00660066	0.00726073	0	0.0165016	0.0161716	0	0	0	0.0448845	0.0531353	0	0	0	0	0.00858086	0.00858086	0.019802	0.0237624
PF B1C1	PreFlood	Dry	1	0	0	0	0	0.0158514	0	0	0.0765399	0.0661232	0	0.0344203	0	0.00860507	0.0122283	0.0181159	0.0172101	0	0	0.0502717	0.0307971	0	0	0	0	0	0.0978261	0.0978261	0	0.00951087	0	0	0.0321558	0.0235507	0	0	0	0.0991848	0.100543	0	0.00815217	0.00905797	0	0.017663	0.0131341	0.0457428	0.0502717
PF B1C2	PreFlood	Dry	1	0	0	0	0	0.0268734	0	0.0103359	0	0	0	0.0232558	0	0.0289406	0.0248062	0.0196382	0.0248062	0	0	0.0496124	0.0439276	0	0	0	0	0	0.14677	0.154522	0	0.00981912	0.0113695	0	0.0284238	0.0268734	0	0	0	0.0677003	0.0873385	0.0103359	0.0139535	0	0	0.0134367	0.0134367	0.0268734	0.0356589
PF B1C3	PreFlood	Dry	1	0	0.00723809	0.0110476	0	0.0297143	0	0.0175238	0.0331429	0.0331429	0	0.0281905	0.00723809	0.00914286	0.0297143	0.0259048	0.0194286	0.008	0.00952381	0.0754286	0.0754286	0	0	0	0	0	0.150857	0	0.00647619	0.0167619	0.0133333	0	0.0377143	0.04	0	0	0	0.0765714	0.0967619	0.00952381	0.00952381	0	0	0.0179048	0.0190476	0.024	0.0354286
PF B2P2	PreFlood	Flood	2	0	0	0.00788754	0.0197579	0.0232722	0.0183522	0.0120266	0.0688012	0.126904	0.0155408	0.00632565	0	0.108161	0.111285	0.111285	0.0070285	0.0150722	0.0171027	0.00905896	0.00726279	0.0282702	0.0511519	0.00624756	0	0.052089	0.0962905	0	0.00788754	0.00819992	0	0.00976181	0.0169465	0	0	0	0	0.0135103	0.0245217	0	0	0	0	0	0	0	0
PF B2P3	PreFlood	Flood	2	0	0	0	0	0.0242277	0.0248334	0.0169594	0.00847971	0.0705633	0.0608722	0.0090854	0.0163537	0.0105996	0	0.150818	0	0.0148395	0.0202907	0	0.0436099	0.0357359	0	0	0	0	0.106299	0.116899	0.00999394	0.0115082	0.0124167	0	0.0202907	0.015748	0	0	0	0.0439128	0.0475469	0.00726832	0.00757117	0.00757117	0	0.00938825	0.00787402	0.0163537	0.0169594
PF B2C1	PreFlood	Dry	2	0	0	0	0	0.0268227	0.0273104	0.0199951	0.0136552	0.0575469	0.0575469	0.00877835	0.0121921	0.0117045	0.161668	0.181419	0.0112168	0.017069	0.00829066	0.00755913	0.029505	0.0241405	0	0	0	0	0.0741283	0.0892465	0.00731529	0.00975372	0.0102414	0	0.012436	0.0109729	0	0	0	0.0309681	0.0351134	0	0	0	0	0	0	0.0109729	0.0131675
PF B2C3	PreFlood	Dry	2	0	0	0	0	0.0125	0	0	0.0841667	0.0641667	0.00791667	0.0166667	0.00958333	0.01125	0.01	0.00833333	0.00833333	0.00833333	0.0120833	0.00833333	0.0404167	0.02875	0	0	0	0	0.13875	0.145417	0.0104167	0.0154167	0.00875	0	0.02125	0.0183333	0	0	0	0.0675	0.0775	0.00875	0.0104167	0	0	0.0116667	0.00958333	0.02875	0.0345833
PF B3P1	PreFlood	Flood	3	0	0	0	0	0.0140845	0.00718597	0.0140845	0.011785	0.0793331	0.0454153	0.0258695	0	0.0224202	0.0592124	0.0592124	0.0592124	0.0592124	0.00776085	0.0129348	0.0448405	0.0270193	0	0	0	0	0.109227	0.0908307	0.00718597	0.00948548	0.0109227	0	0.0218454	0.0126473	0	0	0	0.0488646	0.0402414	0	0	0	0	0.0106352	0	0.018971	0.0166715
PF B3P2	PreFlood	Flood	3	0	0.0065184	0.00766871	0	0.0153374	0.0164877	0	0.0736196	0.0985429	0	0.0164877	0	0.029908	0	0.128834	0	0	0.00766871	0.0345092	0.0410276	0	0	0	0	0	0.102761	0.128067	0	0.00843558	0.00728528	0	0.0145706	0.0157209	0	0	0	0.0444785	0.0540644	0	0	0	0	0.00728528	0.0065184	0.0172546	0.021089
PF B3P3	PreFlood	Flood	3	0	0	0	0	0.0135276	0	0	0.0322581	0.0322581	0	0.0426639	0	0.0796046	0.012487	0.0114464	0.00936524	0	0	0.0463059	0.0306972	0	0	0	0	0	0.1077	0.1077	0.00780437	0.012487	0.0114464	0	0.0296566	0.0208117	0	0	0	0.0754422	0.0712799	0.00832466	0.00832466	0.00936524	0	0.0156087	0.00988554	0.0332986	0.0343392
PF B3C1	PreFlood	Dry	3	0	0	0.0108637	0	0.0146659	0	0	0.0157523	0	0	0.0461706	0	0.0249864	0	0.0146659	0.00814775	0	0	0.0630092	0.059207	0	0	0	0	0	0.103748	0.103748	0	0.0152091	0.0141228	0	0.0363933	0.0336773	0	0	0	0.0869093	0.102118	0.00923411	0.0130364	0.00760456	0	0.0195546	0.0162955	0.0353069	0.0434546
PF B3C2	PreFlood	Dry	3	0	0	0	0	0.0247625	0.0247625	0	0.0613303	0.0688166	0	0.0129571	0	0.0158365	0	0.126404	0.126404	0	0.00835013	0.0336885	0.031097	0	0	0	0	0	0.104233	0.107976	0	0.00777426	0.00950187	0	0.0143968	0.0126692	0	0	0	0.0506766	0.0547077	0	0	0.00719839	0	0.00719839	0	0.022459	0.0250504
PF B3C3	PreFlood	Dry	3	0	0	0	0	0.0467063	0.0467063	0.0467063	0.0586032	0.053536	0	0.0107953	0	0.0141	0	0.153117	0.153117	0	0.0121172	0.0334876	0.0284204	0	0	0	0	0	0.0843798	0.0848204	0	0.00727032	0.00793126	0	0.0156422	0.0143203	0	0	0	0.0381141	0.0387751	0	0	0	0	0.00771095	0	0.0134391	0.0154219
PF B4P1	PreFlood	Flood	4	0	0	0	0	0.0140474	0.0140474	0.0140474	0.00731636	0.0453614	0.0567749	0.0146327	0	0.0339479	0	0.165057	0.165057	0	0.00760901	0.0248756	0.0283875	0	0	0	0	0	0.0845771	0.106526	0	0	0	0	0.0131694	0.0140474	0	0	0	0.0409716	0.048288	0	0	0	0	0.00673105	0	0.0178519	0.0213638
PF B4P2	PreFlood	Flood	4	0	0	0	0	0.0176211	0	0	0.072932	0.0553108	0	0.0455213	0	0.0264317	0.0146843	0.0107685	0.0107685	0	0	0.0401371	0.0249633	0	0	0	0	0	0.119432	0.114537	0.00734214	0.00930005	0.00734214	0	0.0244738	0.0151738	0	0	0	0.0773372	0.071953	0.00734214	0.0083211	0	0	0.0141948	0.00930005	0.0357318	0.0367107
PF B4P3	PreFlood	Flood	4	0	0	0	0	0.0191532	0	0	0.0690524	0.0529234	0	0.0403226	0	0.0383065	0.00756048	0.00756048	0.00756048	0	0	0.0357863	0.0236895	0	0	0	0	0	0.128024	0.127016	0	0.00957661	0.00756048	0	0.0206653	0.0146169	0	0	0	0.0745968	0.0801411	0.00705645	0.00806452	0	0	0.0110887	0.00806452	0.0342742	0.0423387
PF B4C1	PreFlood	Dry	4	0	0	0	0	0.0213713	0	0.0111309	0.0730187	0.0832591	0	0.0173642	0	0.0307213	0.0160285	0.0160285	0.0160285	0	0.00756901	0.0369546	0.0387355	0	0	0	0	0	0.115761	0.140695	0	0.0120214	0.0106857	0	0.0178094	0.0182547	0	0	0	0.054764	0.0734639	0.00756901	0.00845948	0.00845948	0	0.0102404	0.0102404	0.0240427	0.0338379
PF B4C2	PreFlood	Dry	4	0	0	0	0	0.0131646	0	0	0.0724051	0.0597468	0	0.0268354	0	0.0318987	0.00860759	0.00860759	0.00860759	0	0	0.041519	0.0278481	0	0	0	0	0	0.12557	0.113418	0	0	0.00708861	0	0.0253165	0.0192405	0	0	0	0.0779747	0.0703797	0	0	0.00759494	0	0.0156962	0.0121519	0.0379747	0.038481
PF B4C3	PreFlood	Dry	4	0	0	0	0	0.0118343	0.00887574	0	0.0751479	0.0289941	0	0.0491124	0	0.0242604	0.0112426	0.0112426	0	0	0	0.0485207	0.0183432	0	0	0	0	0	0.0745562	0.0739645	0	0.0100592	0.00710059	0	0.0325444	0.0130178	0	0	0	0.108876	0.0656805	0	0.00710059	0	0	0.0195266	0.00769231	0.0609467	0.0408284
PF B5P1	PreFlood	Flood	5	0	0	0	0	0.0149477	0	0	0.0757349	0.0528151	0	0.0293971	0	0.0288989	0	0.0323866	0	0	0	0.04285	0.0259093	0	0	0	0	0	0.14001	0.12008	0	0.00996512	0.00946687	0	0.0239163	0.0149477	0	0	0	0.0787245	0.0707524	0	0.00847035	0.00896861	0	0.0129547	0.00847035	0.0363727	0.0353762
PF B5P2	PreFlood	Flood	5	0	0	0.00826446	0.00918274	0.0177533	0.0174472	0	0.0930517	0.0676462	0	0.0131619	0.00734619	0.00887665	0.0159167	0.00642792	0.0159167	0	0	0.0520355	0.0376492	0	0	0	0	0	0.148454	0.148454	0	0	0	0	0.0281604	0.020202	0	0	0	0.0896847	0.083869	0	0	0	0	0.0116315	0.00795837	0.0352005	0.0315274
PF B5P3	PreFlood	Flood	5	0	0	0	0	0.0148597	0	0	0.0616401	0.0242157	0.0266924	0	0	0.00990644	0.129059	0.127958	0.021464	0.01541	0.0162356	0.00770501	0.0404513	0.0250413	0.00935608	0	0	0	0.106494	0.0825537	0.0206384	0.018437	0.0159604	0.00798019	0.0198129	0.0126582	0.00715465	0	0	0.0495322	0.0401761	0.012383	0.010732	0.00990644	0	0	0	0.0209136	0.0178866
PF B5C1	PreFlood	Dry	5	0.00935829	0.00868984	0.0153743	0	0.0277406	0	0	0.0995989	0.0815508	0.0143717	0.00802139	0	0.0127005	0	0.035762	0	0.0170455	0.0127005	0.059492	0.043115	0.0100267	0	0	0	0	0.128008	0.111631	0.0167112	0.0160428	0.0137032	0	0.0290775	0.0187166	0	0	0	0.0558155	0.0481283	0.0123663	0.0100267	0.00969251	0	0.0137032	0.00835562	0.0187166	0.0187166
PF B5C2	PreFlood	Dry	5	0.010142	0.0121704	0.015213	0	0.0157201	0	0	0.0826572	0.0750507	0	0.0218053	0	0.0481744	0	0	0	0	0.00963489	0	0.0400609	0.0309331	0	0	0	0	0.122718	0.118154	0	0.0136917	0	0	0.0238337	0.0162272	0	0	0	0.0608519	0.0598377	0	0	0	0	0.0111562	0.00709939	0.0263692	0.0263692
PF B5C3	PreFlood	Dry	5	0	0.00818452	0.00855655	0	0.0137649	0	0	0.102679	0.09375	0	0.0353423	0	0.0226935	0.0100446	0.0100446	0	0	0	0.0554315	0.0409226	0	0	0	0	0	0.130952	0.122024	0	0.00744048	0.00706845	0	0.030506	0.0226935	0	0	0	0.0639881	0.0591518	0	0.00669643	0.00744048	0	0.014881	0.0107887	0.0245536	0.0245536
0H B1P1	0Hour	Flood	1	0	0.0155178	0.0211877	0.00895255	0.0188004	0	0	0.0984781	0.125634	0	0.0152193	0	0.0295434	0	0.0856461	0	0	0.012832	0.0426738	0.0483438	0	0	0	0	0	0.100567	0.128021	0.00746046	0.0125336	0.0122352	0	0.0185019	0.0202925	0	0	0	0.0423754	0.0528201	0	0	0.00746046	0	0.00865413	0.0080573	0.0143241	0.0190988
0H B1P2	0Hour	Flood	1	0	0	0	0	0.0104881	0.0108915	0	0.075837	0.0625252	0	0.0383219	0	0.00766438	0.0100847	0.0100847	0.0100847	0	0	0.0504236	0.0439693	0	0	0	0	0	0.107301	0.107301	0	0.00726099	0.00887455	0	0.0318677	0.0298507	0	0	0	0.0960065	0.10004	0	0	0.00766438	0	0.0177491	0.0165389	0.0411456	0.0463897
0H B1P3	0Hour	Flood	1	0	0	0	0	0.0120773	0	0	0.0637681	0.0545894	0	0.0101449	0.015942	0.0183575	0.0111111	0.00821256	0.00821256	0	0	0.0594203	0.0333333	0	0	0	0	0	0.0937198	0.0937198	0.0154589	0.0111111	0.0101449	0	0.0362319	0.0246377	0	0	0	0.0990338	0.0845411	0.0125604	0.0115942	0.010628	0	0.0202899	0.0140097	0.0483092	0.0415459
0H B1C1	0Hour	Dry	1	0	0	0.00791557	0	0.0121372	0	0	0.0612137	0.0596306	0	0.0353562	0	0.0211082	0	0.0126649	0.0126649	0	0	0.0649077	0.041161	0	0	0	0	0	0.083905	0.083905	0	0.00791557	0.00949868	0	0.037467	0.0290237	0	0	0	0.100264	0.0965699	0.00738786	0.00791557	0.00897098	0	0.0205805	0.0158311	0.0395778	0.0437995
0H B1C2	0Hour	Dry	1	0	0	0.00730689	0	0.0236604	0	0	0.0995129	0.0542797	0.0184412	0	0	0.00939457	0.00939457	0.00939457	0	0	0	0.0695894	0.0316632	0.00974252	0	0	0	0	0.162143	0.10334	0.0180933	0.0142658	0.0111343	0	0.0375783	0.0191371	0	0	0	0.0831594	0.0567154	0.0118302	0.0104384	0.00904663	0	0.0191371	0.00974252	0.0340988	0.0250522
0H B1C3	0Hour	Dry	1	0	0	0.00793319	0	0.022547	0	0	0.11023	0.0776618	0	0.0338205	0	0.0417537	0.011691	0.011691	0.011691	0	0	0.0546973	0.0346555	0	0	0	0	0	0.141962	0.121921	0	0	0.00709812	0	0.0258873	0.0158664	0	0	0	0.0663883	0.0572025	0	0	0	0	0.0129436	0.00793319	0.0254697	0.0242171
0H B2P1	0Hour	Flood	2	0	0	0	0	0.00947075	0	0	0.0874652	0.043454	0	0.0245125	0.0111421	0.0116992	0.00947075	0.00947075	0.00947075	0	0	0.0523677	0.0250696	0	0	0	0	0	0.0713092	0.0713092	0	0.00835655	0	0	0.0339833	0.0206128	0	0	0	0.124791	0.0963788	0	0.00668524	0.00724234	0	0.021727	0.0122563	0.0696379	0.0562674
0H B2P2	0Hour	Flood	2	0	0	0	0	0	0	0	0.0937819	0.0891947	0	0.0321101	0	0.011213	0	0.0107034	0.0107034	0	0.0107034	0.0586137	0.0560652	0	0	0	0	0	0.0810398	0	0	0	0.0117227	0	0.0321101	0.0331295	0	0	0	0.109072	0.126911	0	0.00917431	0	0	0.0173293	0.0173293	0.0474006	0.0565749
0H B2P3	0Hour	Flood	2	0	0	0	0	0.0115527	0	0	0.106285	0.0545287	0	0.0152495	0	0.0143253	0.0110906	0.0110906	0.0110906	0	0	0.0619224	0.0309612	0	0	0	0	0	0.086414	0.086414	0.00693161	0.00785582	0	0	0.0369686	0.0221811	0	0	0	0.112754	0.081793	0	0	0.00693161	0	0.0189464	0.0115527	0.0531423	0.0411275
0H B2C1	0Hour	Dry	2	0	0	0	0	0.0114408	0.0114408	0	0.0725778	0.0525563	0	0.0185913	0	0.0175188	0.0572041	0.0572041	0	0	0	0.040758	0.0314623	0	0	0	0	0	0.145156	0.141223	0	0.00750804	0.00715052	0	0.0228817	0.0182338	0	0	0	0.0800858	0.076153	0	0	0	0	0.0125134	0.0103683	0.0350375	0.0350375
0H B2C2	0Hour	Dry	2	0	0	0	0	0.00924415	0.0309951	0.0309951	0	0.0565525	0	0.0353453	0	0.0130506	0.00870038	0	0.0723219	0.033714	0	0	0.0364328	0	0	0	0	0	0	0.125612	0.0348015	0	0	0	0	0.0271887	0	0	0	0	0.131049	0.0380642	0	0	0	0	0.0201196	0.0918978	0.0309951
0H B2C3	0Hour	Dry	2	0	0	0.00652528	0	0	0	0	0.0690593	0.0358891	0	0.0630778	0.00815661	0.0114193	0.00978793	0.00978793	0.00978793	0	0	0.0424144	0.0233823	0	0	0	0	0	0.0734095	0.0734095	0	0	0	0	0.0293638	0.0195759	0	0	0	0.116368	0.096248	0	0	0	0	0.0195759	0.0130506	0.067428	0.0592713
0H B3P1	0Hour	Flood	3	0	0	0	0	0.00944584	0	0	0.0610831	0.0415617	0	0.0403023	0	0.0698992	0	0.0107053	0.0107053	0	0	0.0585642	0.0251889	0	0	0	0	0	0.0220403	0.0220403	0	0	0.00692695	0	0.0390428	0.0195214	0	0	0	0.121537	0.105793	0	0.0081864	0.00692695	0	0.0245592	0.0132242	0.0755668	0.0585642
0H B3P2	0Hour	Flood	3	0	0.00834971	0.0117878	0.00736739	0.0137525	0	0.00785855	0.0960216	0.101424	0	0.0149804	0	0.00687623	0	0.0135069	0.0135069	0	0	0.050835	0.0527996	0	0	0	0	0	0.149312	0.15447	0	0.00663065	0.00663065	0	0.024558	0.0255403	0	0	0	0.0665521	0.0795678	0	0	0	0	0.0105599	0.0103143	0.0235756	0.026277
0H B3P3	0Hour	Flood	3	0	0.00697815	0.00758495	0	0.0163835	0.0163835	0	0.105583	0.0810073	0	0.0145631	0	0.00758495	0	0.0706917	0	0	0	0.0552184	0.0424757	0	0	0	0	0	0.150182	0.136529	0	0.00758495	0.00879854	0	0.0279126	0.0209345	0	0	0	0.0679612	0.0612864	0	0	0	0	0.0130461	0.00849515	0.0273058	0.0245752
0H B3C2	0Hour	Dry	3	0	0	0	0	0	0.14878	0	0.0347561	0	0	0.105488	0	0.153659	0	0.105488	0.122256	0	0	0	0.0231707	0	0	0	0	0	0.0640244	0.0628049	0	0	0	0	0.0128049	0	0	0.00762195	0	0.0317073	0.029878	0	0	0	0	0.00701219	0	0.0137195	0.0128049
0H B3C3	0Hour	Dry	3	0	0	0	0.0165114	0.014818	0.0143946	0	0.0935648	0.0499577	0	0.0177815	0.0105843	0.0101609	0.00973751	0.0156647	0.00677392	0.014818	0.014818	0.0512278	0.0266723	0	0	0	0.00719729	0.00719729	0.0999153	0	0	0.00719729	0	0	0.0334462	0.0182049	0	0	0.00677392	0.138865	0.109653	0	0	0	0	0.0156647	0.00889077	0.0622354	0.0478408
0H B4P1	0Hour	Flood	4	0	0	0	0	0.0116079	0.0116079	0	0.0894239	0.0356836	0	0.0326741	0	0.0180567	0	0.0485813	0	0	0	0	0.0533104	0.0154772	0	0	0	0	0.139295	0.114359	0	0.00773861	0	0	0.0318143	0.0124678	0	0	0	0.1092	0.0692175	0	0	0	0	0.0171969	0.00816853	0.0524506	0.038693
0H B4P2	0Hour	Flood	4	0	0.0076428	0.0104586	0	0.0140788	0	0	0.0840708	0.0603379	0	0.0128721	0	0.0309735	0.0132743	0.0124698	0.0124698	0	0	0.0486726	0.0329847	0	0	0	0	0	0.120274	0.120274	0	0.00844731	0.0104586	0	0.0285599	0.0221239	0	0	0	0.0856798	0.0868866	0	0.00844731	0.00884956	0	0.0152856	0.0116653	0.0390185	0.0386163
0H B4P3	0Hour	Flood	4	0	0	0	0.00679117	0.0159593	0.00848896	0	0.0747029	0.060781	0	0.00679117	0	0.00848896	0	0.0672326	0	0.00882852	0.0098472	0.0438031	0.0356537	0	0	0	0	0	0.141596	0.145331	0.00848896	0.0132428	0.0108659	0	0.0234295	0.0224109	0	0	0	0.0672326	0.0757216	0.00848896	0.0108659	0.00882852	0	0.011545	0.0108659	0.0275042	0.0336163
0H B4C1	0Hour	Dry	4	0	0	0	0	0	0	0	0.0655598	0.0361856	0	0.0485313	0.0110685	0.124734	0.124734	0.00851426	0.00851426	0.00851426	0	0.0387399	0.0200085	0	0	0	0	0	0.0600255	0.0600255	0	0	0	0	0.0259685	0.0157514	0	0	0	0.0757769	0.0676884	0	0	0	0	0.0157514	0.00893997	0.0323542	0.0327799
0H B4C2	0Hour	Dry	4	0	0	0	0	0.0131938	0.0131938	0	0.0691538	0.0418562	0	0.0186533	0.00727935	0.0150136	0.0154686	0.0154686	0	0	0	0.0454959	0.0236579	0	0	0	0	0	0.119199	0.119199	0	0.00818926	0	0	0.0282075	0.0168335	0	0	0	0.114195	0.0987261	0	0.00636943	0	0	0.0145587	0.0077343	0.05505	0.0482257
0H B4C3	0Hour	Dry	4	0	0	0.00668203	0	0.0129032	0.0129032	0	0.0831797	0.0705069	0	0.0078341	0	0	0.0548387	0.0548387	0.0548387	0	0.00829493	0.0486175	0.0412442	0	0	0	0	0	0.131336	0.135714	0	0.00898618	0.00898618	0	0.0241935	0.0230415	0	0	0	0.0576037	0.0626728	0	0.00645161	0	0	0.0117512	0.0108295	0.0214286	0.0241935
0H B5P1	0Hour	Flood	5	0	0	0.00721821	0	0.0094392	0	0	0.0843976	0.053859	0	0.0277624	0	0.00888395	0.0138812	0.0138812	0.0138812	0	0	0.0521932	0.0299833	0	0	0	0	0	0.0583009	0	0	0.0094392	0	0	0.0344253	0.0255414	0	0	0	0.132704	0.136036	0	0.00721821	0.0094392	0	0.0205441	0.0149917	0.0682954	0.0705164
0H B5P2	0Hour	Flood	5	0	0	0.00649351	0	0.0194805	0.0132275	0	0.0743146	0.0683021	0	0.00721501	0	0.010582	0	0.132035	0.132035	0.00625301	0.010101	0.0406445	0.0363155	0	0	0	0	0	0.107023	0.109668	0.00793651	0.00913901	0.00841751	0	0.0185185	0.0170755	0	0	0	0.0468975	0.0481	0	0	0	0	0.00841751	0.00697451	0.0194805	0.0194805
0H B5P3	0Hour	Flood	5	0	0.00671704	0.00979569	0	0.0170725	0.0170725	0	0.088721	0.0864819	0	0.0260285	0	0.0128743	0	0.0733277	0	0	0.0072768	0	0.0492583	0.0481388	0	0	0	0	0.128463	0.146376	0	0.00699692	0.00867618	0	0.0251889	0.0265883	0	0	0	0.0548559	0.0660509	0	0	0	0	0.0109152	0.0117548	0.0179121	0.0232298
0H B5C1	0Hour	Dry	5	0.00799817	0.00982633	0.00662706	0.0059415	0.0150823	0	0.0155393	0.0936929	0.0824954	0	0.0194241	0	0.00731261	0.0301645	0.0301645	0.0301645	0	0	0.0514168	0.0434186	0	0	0	0	0	0.145567	0.142596	0	0.0059415	0.00617002	0	0.0258227	0.0228519	0	0	0	0.0617002	0.0603291	0	0	0	0	0.0116545	0.00891225	0.0223949	0.0217093
0H B5C2	0Hour	Dry	5	0	0	0	0	0.00814566	0	0	0.0781025	0.0527072	0	0.0311452	0	0.0148539	0.0114998	0.0114998	0.0114998	0	0	0.0531864	0.0287494	0	0	0	0	0	0.0905606	0.0905606	0	0.00862482	0.00670819	0	0.0340201	0.0249161	0	0	0	0.103498	0.0991854	0.00862482	0.00862482	0	0	0.0191663	0.0143747	0.0474365	0.0483948
0H B5C3	0Hour	Dry	5	0	0.0116681	0.014261	0.0121003	0.0121003	0	0	0.0458081	0.0458081	0	0.0216076	0	0.00864304	0	0.0121003	0.0121003	0	0.00864304	0.0613656	0.0496975	0	0	0	0	0	0.0942092	0.0942092	0	0.00907519	0.0121003	0	0.0367329	0.0363008	0	0	0	0.093777	0.118842	0.00734659	0.0103717	0	0	0.0190147	0.0194468	0.0354365	0.0471046
24H B1P1	24Hour	Flood	1	0	0	0	0	0.0104338	0.0104338	0.00988468	0.0757825	0.0422845	0	0.0351455	0	0.00713893	0.00933553	0.00933553	0.00933553	0	0	0.0483251	0.0225151	0	0	0	0	0	0.0867655	0.0867655	0	0	0	0	0.0307523	0.0186711	0	0	0	0.120813	0.0950027	0	0	0	0	0.0203185	0.0120813	0.0675453	0.0543657
24H B1P2	24Hour	Flood	1	0	0	0	0	0.147827	0.147827	0	0.0411039	0.0413975	0	0	0	0	0	0.146359	0.152819	0	0.00631239	0.0270112	0.0275984	0	0	0	0	0	0.0684087	0.0770699	0	0	0	0	0.0135056	0.0143864	0	0	0	0.0261304	0.0311216	0	0	0	0	0.00601879	0.00601879	0.00836759	0.0107164
24H B1P3	24Hour	Flood	1	0	0	0	0	0.0536603	0.0538447	0.0534759	0.0510787	0.0389084	0	0.00903559	0	0.0112484	0	0.166329	0.148073	0	0.00608519	0.0306104	0.0241564	0	0	0	0	0	0.0968099	0.0796607	0	0	0.00590079	0	0.0160428	0.011986	0	0	0	0.0446247	0.0379864	0	0	0	0	0.00811359	0.00663839	0.0173336	0.0151208
24H B1C1	24Hour	Dry	1	0.00848536	0	0	0	0.0118795	0.0118795	0	0.0852779	0.0407297	0	0.0543063	0	0.0657616	0.0271532	0.0271532	0	0	0	0.0500636	0.0254561	0	0	0	0	0	0.125159	0.0988545	0	0	0	0	0.0280017	0.0135766	0	0	0	0.0840051	0.0560034	0	0	0	0	0.0169707	0.00890963	0.041154	0.0313958
24H B1C3	24Hour	Dry	1	0.00434011	0.00493194	0.00493194	0	0.00868021	0.00868021	0	0.0747682	0.0759519	0.0435983	0.00927205	0.00512922	0.00907477	0.00907477	0.00729927	0.0291971	0.0291971	0.00729927	0.0418228	0.0420201	0.0232788	0.0220951	0	0	0	0.0840402	0.0783192	0.0708226	0.00434011	0.00552377	0.00532649	0.0217005	0.0228842	0.0110475	0.012823	0	0.0552377	0.0408365	0.0347209	0	0	0.010653	0.0118367	0.00572105	0.0218978	0.017755
24H B2P1	24Hour	Flood	2	0	0.00730337	0.00814607	0	0.0117978	0	0	0.114607	0.061236	0	0.0154494	0	0.00674157	0.0373596	0.0373596	0	0	0	0.0640449	0.0317416	0	0	0	0	0	0.160955	0.108708	0	0.00814607	0.00786517	0	0.0342697	0.0182584	0	0	0	0.0876404	0.0539326	0	0.00617978	0	0	0.0171348	0.00898876	0.0365169	0.0241573
24H B2P2	24Hour	Flood	2	0	0	0	0	0.0190678	0.0190678	0	0	0.0651483	0.0121822	0.0259534	0	0.0201271	0	0.0529661	0.0529661	0.0492585	0	0	0.0534958	0	0	0	0	0	0	0.100106	0.0450212	0	0	0	0	0.029661	0	0	0	0	0.113877	0.0397246	0	0	0	0	0.0217161	0.0757415	0.0301907
24H B2P3	24Hour	Flood	2	0	0	0	0	0.013082	0	0	0.0954213	0.0638707	0	0.0142362	0	0.00769527	0.0153905	0.0153905	0.0153905	0.00615621	0.00615621	0.0627164	0.0384763	0	0	0	0	0	0.111966	0.110427	0	0.00769527	0.00769527	0	0.037322	0.0269334	0	0	0	0.0911889	0.0819546	0	0	0.0073105	0	0.0203925	0.0153905	0.0411697	0.0396306
24H B2C1	24Hour	Dry	2	0	0	0	0	0.0175623	0.0175623	0.0059712	0.0551458	0.0305585	0	0.0193186	0.0115911	0.0544433	0.0544433	0.0547945	0.0547945	0	0	0.0347734	0.0200211	0	0	0	0	0	0.115911	0.10151	0	0	0	0	0.0224798	0.0133474	0	0	0	0.0818405	0.0635757	0	0	0	0	0.0140499	0.00807868	0.0442571	0.0351247
24H B2C2	24Hour	Dry	2	0	0	0	0	0.0245595	0.0245595	0.0245595	0.0859584	0.0186866	0	0.0176188	0	0.0117459	0.0597971	0.0597971	0.0539242	0	0	0.0555259	0.00854244	0	0	0	0	0	0	0.0512547	0	0	0	0	0.0395088	0.00747464	0	0	0	0.117459	0.04378	0	0.00694074	0	0	0.0282968	0	0.0747464	0.0304325
24H B3P1	24Hour	Flood	3	0	0	0	0	0.0153772	0.006247	0.0153772	0.006247	0.0691975	0.0264296	0.0235464	0	0.0139356	0.0605478	0.0605478	0.0605478	0	0	0.0480538	0.0172994	0	0	0	0	0	0	0.0908217	0	0	0	0	0.0321961	0.012494	0	0	0	0.111965	0.0667948	0	0	0	0	0.0225853	0.00864969	0.0653532	0.0418068
24H B3P2	24Hour	Flood	3	0.00777538	0	0.00647948	0	0.0259179	0.0146868	0.00820734	0.0933045	0.0613391	0	0.00691145	0	0.0220302	0.0233261	0.0220302	0.0228942	0	0	0.0449244	0.0285097	0	0	0	0	0	0.128294	0.10324	0	0.00647948	0	0	0.0237581	0.0164147	0	0	0	0.0587473	0.0475162	0	0	0	0	0.0107991	0.00691145	0.024622	0.0215983
24H B3P3	24Hour	Flood	3	0	0	0	0	0.0273695	0.0179929	0.0271161	0.06741	0.0415611	0	0.0111505	0	0.00658895	0	0.128485	0.124176	0	0	0.0413077	0.0291434	0	0	0	0	0	0.123416	0.101115	0	0	0	0	0.0235682	0.0169792	0	0	0	0.0610745	0.0506842	0	0	0	0	0.0124176	0.00886974	0.0271161	0.0238216
24H B3C1	24Hour	Dry	3	0	0.00593395	0	0	0.0227038	0.0227038	0	0.0946852	0.0644995	0	0.0185759	0	0.0134159	0.0823013	0.0823013	0	0	0.00619195	0.0521156	0.0376677	0	0	0	0	0	0.134159	0.111197	0	0	0	0	0.0273478	0.0211558	0	0	0	0.0621775	0.0523736	0	0	0	0	0.0131579	0.00954592	0.0252838	0.0216718
24H B3C2	24Hour	Dry	3	0	0	0	0	0.164963	0.00960752	0.037408	0.00633688	0.033933	0.0367948	0	0	0	0	0.138389	0.166599	0	0.00613246	0.0259608	0.0210548	0	0	0	0	0	0.0868765	0.0840147	0	0	0	0	0.0151267	0.0120605	0	0	0	0.0455846	0.0396566	0	0	0	0	0.00838103	0.00592805	0.0204415	0.0175797
24H B3C3	24Hour	Dry	3	0	0	0	0	0.0121283	0.0121283	0.0191706	0.0637715	0.0312989	0	0.0144757	0.013302	0.00625978	0.0532081	0.0532081	0.0532081	0	0	0.0422535	0.0187793	0	0	0	0	0	0.115415	0.0880282	0	0	0.00625978	0	0.0289515	0.0140845	0	0	0	0.100156	0.057903	0	0	0	0	0.0176056	0.0086072	0.0543818	0.0340376
24H B4P1	24Hour	Flood	4	0	0	0	0	0.0148285	0.00834106	0.0148285	0.0877356	0.051591	0	0.0111214	0	0.0148285	0	0.107507	0.107507	0	0.00834106	0.0528267	0.0376892	0	0	0	0	0	0.114921	0.094532	0	0.00803213	0.00834106	0	0.0278035	0.0210071	0	0	0	0.0537535	0.0444856	0	0	0.00710534	0	0.0139018	0.0108125	0.0210071	0.0191535
24H B4P2	24Hour	Flood	4	0	0	0	0	0.0172185	0	0	0.106843	0.0587196	0	0.0189845	0	0.0189845	0.0163355	0.0163355	0.0163355	0	0.00662252	0.0587196	0.0322296	0	0	0	0	0	0.116115	0.113466	0	0	0.00706402	0	0.0322296	0.0189845	0	0	0	0.0803532	0.0640177	0	0	0	0	0.015894	0.0101545	0.0362031	0.0317881
24H B4P3	24Hour	Flood	4	0	0	0	0	0.1206	0.1206	0.00717079	0.0479139	0.0397653	0	0.00700782	0	0	0	0.152705	0.14309	0	0.00635593	0.0280313	0.0233051	0	0	0	0	0	0.077249	0.0782269	0	0	0.00602999	0	0.0145046	0.0132008	0	0	0	0.035528	0.0374837	0	0	0	0	0.00651891	0.00651891	0.0135267	0.0146675
24H B4C1	24Hour	Dry	4	0.0069856	0	0	0	0.0681626	0.0681626	0	0.0656224	0.0391617	0	0.0118544	0	0.01884	0	0.17083	0.143734	0	0.00613887	0.0364098	0.0243438	0	0	0	0	0	0.0929297	0.0762066	0	0	0	0	0.0179932	0.0127011	0	0	0	0.0408552	0.0347163	0	0	0	0	0.0084674	0.00592718	0.0158764	0.0143946
24H B4C2	24Hour	Dry	4	0	0	0	0	0.0176638	0.0176638	0	0.0985755	0.0464387	0	0.0145299	0	0.0133903	0.0689459	0.0689459	0.0689459	0	0	0	0.0529915	0.0273504	0	0	0	0	0.137322	0.094302	0	0	0	0	0.0293447	0.0173789	0	0	0	0.0675214	0.0490028	0	0	0	0	0.014245	0.00826211	0.0299145	0.0230769
24H B4C3	24Hour	Dry	4	0	0.00623485	0	0	0.0193973	0.0190509	0	0.116037	0.0523034	0	0.0110842	0	0.021822	0.0325598	0.0325598	0	0	0	0.0640804	0.0294423	0	0	0	0	0	0.154486	0.102182	0	0	0	0	0.0335989	0.0159335	0	0	0	0.088327	0.0547281	0	0	0	0	0.0183582	0.00865951	0.0401801	0.0256321
24H B5P1	24Hour	Flood	5	0	0	0	0	0.107218	0	0	0.0577929	0.0308577	0	0.0083682	0	0.00941423	0	0.164487	0.120031	0	0	0.0379184	0.0237971	0	0	0	0	0	0.106433	0.0818515	0	0	0	0	0.0230126	0.0167364	0	0	0	0.0577929	0.0475941	0	0	0	0	0.0133368	0.0101987	0.0274582	0.0245816
24H B5P2	24Hour	Flood	5	0	0	0	0	0.029471	0.029471	0	0.0823678	0.0322418	0	0	0	0	0	0.158186	0.107557	0	0.0093199	0.0483627	0.0219144	0	0	0	0	0	0.122166	0.0675063	0.00906801	0.00780856	0.00806045	0	0.0282116	0.0151133	0	0	0	0.0649874	0.0403023	0.00730479	0.00629723	0.00654912	0	0.0153652	0.00881612	0.0274559	0.0186398
24H B5P3	24Hour	Flood	5	0	0	0	0	0.222222	0.383838	0	0	0	0	0	0	0	0	0.141414	0.252525	0	0	0	0	0	0	0	0	0	0	0	0	0	0	0	0	0	0	0	0	0	0	0	0	0	0	0	0	0	0
24H B5C1	24Hour	Dry	5	0	0	0	0	0	0	0.0135604	0.0706402	0.0637023	0	0.0227058	0	0.0170293	0.0113529	0.0674866	0	0	0.0110375	0.0491958	0.042258	0	0	0	0	0	0.142542	0.135919	0.00693787	0.00662252	0.0119836	0	0.0283822	0.0261747	0	0	0	0.0681173	0.0684327	0	0	0.00756859	0	0.0151372	0.0135604	0.025544	0.0280669
24H B5C2	24Hour	Dry	5	0	0	0	0	0.0116309	0.0116309	0	0.0827087	0.0403205	0	0	0	0.0108555	0	0.159214	0.139829	0	0.0087878	0.0475575	0.0261049	0	0	0	0	0	0.119928	0.0889119	0	0	0.00749548	0	0.0253295	0.0170587	0	0	0	0.0594469	0.0457483	0	0	0	0	0.0139571	0.0095632	0.0253295	0.022228
24H B5C3	24Hour	Dry	5	0	0	0.00821547	0	0.046797	0.046797	0.0288062	0.0370216	0.0825707	0.00883943	0.00842346	0	0	0.146735	0.241057	0.0139351	0.00582363	0.00634359	0.0204867	0.0407654	0	0	0	0	0	0.0482529	0.122816	0	0.0100874	0	0	0.00759151	0.015807	0	0	0	0.0123752	0.0345258	0	0	0	0	0	0	0.00592762	0
72H B1P1	72Hour	Flood	1	0	0	0	0.0170358	0.126633	0.0198751	0.0221465	0.0255537	0.0238501	0.0147643	0	0.0130608	0.0164679	0.0749574	0.0618966	0.0391823	0.0397501	0.0215786	0.0153322	0.0159001	0.0198751	0.0141965	0.0159001	0.0141965	0.0130608	0.0335037	0.036343	0.0340715	0.0289608	0.0238501	0.0147643	0.0130608	0.0141965	0.0124929	0.0141965	0	0.0136286	0.0193072	0.0221465	0.0244179	0.0204429	0.0193072	0.0170358	0.0130608	0	0
72H B1P2	72Hour	Flood	1	0	0	0	0.0132383	0.11609	0.0198574	0.0218941	0.0224033	0.0229124	0.0147658	0	0.0117108	0.0147658	0.0743381	0.0677189	0.0392057	0.0412424	0.0178208	0.0137475	0.0173116	0.0193483	0.0142566	0.0127291	0.0137475	0.0346232	0.0422607	0.0356415	0.0336049	0.0264766	0.0229124	0.0142566	0.0127291	0.0142566	0.01222	0.0137475	0	0.0132383	0.0193483	0.0198574	0.0218941	0.0188391	0.0173116	0.0137475	0.01222	0	0.0117108
72H B1P3	72Hour	Flood	1	0	0.017331	0	0.0225303	0.14818	0.0398614	0.0242634	0.034662	0.017331	0.0181976	0	0.017331	0.0190641	0.0840555	0.0398614	0.0329289	0.0268631	0.0225303	0.017331	0.0225303	0	0	0	0	0.017331	0.0467938	0.0329289	0.0337955	0.0285962	0.02513	0.0225303	0.0190641	0	0	0	0	0.0233969	0.0207972	0.0233969	0.02513	0.0207972	0.0216638	0.0181976	0	0	0.0155979
72H B1C1	72Hour	Dry	1	0	0	0	0.0147601	0.132841	0.0413284	0.0250923	0.0324723	0.0154982	0.0184502	0.0154982	0.0199262	0.0819188	0.0435424	0.0332103	0.0265683	0.0214022	0.0140221	0.0206642	0.0147601	0	0	0	0.0154982	0.0435424	0.0332103	0.0309963	0.0280443	0.0243542	0.0191882	0.0132841	0.0140221	0.0154982	0.0132841	0.0132841	0	0.0214022	0.0199262	0.0214022	0.0199262	0.0184502	0.0177122	0.0162362	0	0.0147601	0.0140221
72H B1C2	72Hour	Dry	1	0	0	0	0.0153971	0.123987	0.0210697	0.0153971	0.0259319	0.0162075	0.0210697	0	0.0186386	0.0802269	0.0461912	0.0332253	0.028363	0.0226904	0.0170178	0.0210697	0.0178282	0.0153971	0	0	0.0153971	0.0170178	0.0437601	0.0356564	0.034846	0.0324149	0.0259319	0.0226904	0.0170178	0.0162075	0.0153971	0	0	0.0226904	0.0226904	0.0251216	0.0235008	0.0210697	0.0202593	0.0170178	0	0.0162075	0.0153971
72H B1C3	72Hour	Dry	1	0	0	0	0	0.174883	0.0293427	0.0504695	0.0446009	0	0.0293427	0.036385	0	0.0258216	0.0880282	0.0293427	0.0352113	0.0223005	0.0234742	0	0.0269953	0	0	0	0	0.0187793	0.0481221	0.0258216	0.0305164	0.0258216	0.0234742	0.0187793	0.0187793	0	0	0	0.0187793	0.0258216	0.0187793	0.028169	0.0223005	0.0211268	0.0199531	0	0	0	0.0187793
72H B2P1	72Hour	Flood	2	0	0	0	0	0.147004	0.0243446	0.0318352	0.0393258	0	0.0252809	0.0561798	0	0.090824	0.0833333	0.0299625	0.0337079	0.0234082	0.0168539	0	0.0262172	0	0	0	0	0.0168539	0.0477528	0.0243446	0.0308989	0.0234082	0.0205993	0.0168539	0.0177903	0	0	0	0	0.0262172	0.0177903	0.0224719	0.0205993	0.0196629	0.0168539	0	0	0.0159176	0.0168539
72H B2P2	72Hour	Flood	2	0.0228898	0.0214592	0	0.0214592	0.158798	0.0214592	0.0529328	0.0214592	0.0457797	0.037196	0.0457797	0	0.0314735	0.0758226	0.0271817	0.0314735	0.0243205	0.0214592	0	0.0271817	0	0	0	0	0.0214592	0.0400572	0.0200286	0.0271817	0.0243205	0.0228898	0	0.0200286	0	0	0	0	0.0271817	0	0.0243205	0.0228898	0.0214592	0	0	0	0.0200286	0.0200286
72H B2P3	72Hour	Flood	2	0.0277521	0.0286772	0.0175763	0.0175763	0.137835	0.0296022	0.0166512	0.0259019	0	0	0.0231267	0.0185014	0.0231267	0.0222017	0.0333025	0.0777058	0.0323774	0.0259019	0.0231267	0.0212766	0	0	0.0166512	0.0212766	0.0203515	0.0259019	0.0416281	0.0240518	0.0249769	0.0240518	0.0231267	0.0185014	0.0166512	0	0	0.0185014	0.0231267	0.0194265	0.0212766	0.0185014	0.0212766	0.0185014	0	0	0	0
72H B2C1	72Hour	Dry	2	0.0206061	0.0412121	0.0448485	0.0290909	0.0218182	0.0339394	0.106667	0.0181818	0.0206061	0.0242424	0.0206061	0.0339394	0.0266667	0.0181818	0.0254545	0.0230303	0.0315152	0	0.0472727	0	0.0181818	0	0	0.0181818	0.0218182	0.0206061	0.0206061	0.0266667	0.0206061	0.0193939	0.030303	0.0206061	0.0193939	0.0230303	0.0218182	0.0181818	0.0193939	0.0181818	0.0181818	0.0206061	0.0181818	0.0181818	0	0	0	0
72H B2C2	72Hour	Dry	2	0.0236753	0.0270575	0.0180383	0.0169109	0.18602	0.0281849	0.0281849	0.0496054	0	0.0169109	0.0586246	0.0180383	0.0191657	0.0326945	0.0958286	0.0236753	0.0214205	0.0180383	0	0.0259301	0	0	0	0	0.0236753	0.0563698	0	0.0225479	0.0191657	0.0191657	0	0.0191657	0	0	0.0169109	0.0180383	0.0405862	0	0.0169109	0	0.0169109	0	0	0	0.0225479	0
72H B2C3	72Hour	Dry	2	0.0218818	0.02407	0.0207877	0.0273523	0.137856	0.0251641	0.036105	0.0448578	0	0.0273523	0.0218818	0.0196937	0.0196937	0.0262582	0.0656455	0.0251641	0.0306346	0.0207877	0.0207877	0.0229759	0	0	0	0.0185996	0.0175055	0.0218818	0.0382932	0.02407	0.0284464	0.02407	0.02407	0.0207877	0.0185996	0.0196937	0	0	0.0207877	0.0207877	0.0207877	0.0218818	0.0207877	0	0	0	0	0
72H B3P1	72Hour	Flood	3	0	0.013541	0.013541	0.0155721	0.193636	0.0412999	0.0216655	0.0399458	0	0.014218	0.0196344	0.0128639	0.0169262	0.104265	0.041977	0.0270819	0.0209885	0.0162492	0.0243737	0.0128639	0	0	0	0.0128639	0.0121869	0.0548409	0.0291131	0.0236967	0.0216655	0.0189573	0.014218	0.0121869	0.0162492	0	0	0	0.0291131	0.0203114	0.0243737	0.0182803	0.0162492	0.0121869	0	0	0	0.0128639
72H B3P2	72Hour	Flood	3	0	0	0	0.0130617	0.160397	0.0559039	0.0177638	0.030303	0.015674	0.015674	0	0.0114943	0.0141066	0.0982236	0.0553814	0.0287356	0.0245559	0.0182863	0.0120167	0.0214211	0.015674	0	0	0.0109718	0.0125392	0.0532915	0.039185	0.0266458	0.022466	0.0193312	0.0151515	0.0120167	0.014629	0.0125392	0	0	0.0266458	0.0219436	0.0193312	0.0182863	0.0161964	0.0141066	0.0114943	0	0.0130617	0.0114943
72H B3P3	72Hour	Flood	3	0	0	0	0.0143603	0.170366	0.0469974	0.0248042	0.037859	0.0150131	0.0182768	0.0241514	0	0.0234987	0.10248	0.0463446	0.0293734	0.0215405	0.017624	0	0.0241514	0.0150131	0	0	0	0.0130548	0.0528721	0.035248	0.0306789	0.0241514	0.020235	0.0150131	0.0150131	0	0	0	0	0.0267624	0.022846	0.022846	0.017624	0.0182768	0.0137076	0	0	0.0137076	0.0124021
72H B3C1	72Hour	Dry	3	0	0	0	0.0470098	0.0947384	0.114721	0.0109258	0.104658	0.0186889	0.0391029	0	0	0.0176826	0.124641	0.0649799	0.0787809	0.0313399	0.0158137	0.0260207	0.0159574	0.0241518	0.0110696	0.0103508	0	0.0175388	0.0207016	0.0284646	0.0207016	0.0196952	0.013226	0.0110696	0	0.00934445	0	0	0	0	0	0.00862565	0	0	0	0	0	0	0
72H B3C2	72Hour	Dry	3	0	0.0103383	0	0.0155075	0.192669	0.0761278	0	0.0385338	0.0159774	0	0.0164474	0.0108083	0.0159774	0.12406	0.0592105	0.0206767	0.0183271	0.012218	0	0.0281955	0.0140977	0	0	0	0.0131579	0.068609	0.0418233	0.0225564	0.0183271	0.0169173	0.0108083	0.0145677	0	0	0	0	0.031485	0.0239662	0.0159774	0.0140977	0.0112782	0	0	0	0.0136278	0.0136278
72H B4P1	72Hour	Flood	4	0	0	0	0.012945	0.165049	0.0627832	0.0142395	0.0355987	0.012945	0	0	0.0110032	0.0142395	0.109385	0.0588997	0.0291262	0.0213592	0.0174757	0.0220065	0.015534	0	0	0	0	0.0110032	0.0576052	0.0420712	0.028479	0.02589	0.020712	0.0148867	0.0122977	0.0142395	0	0.0116505	0	0.0271845	0.0252427	0.0200647	0.0194175	0.0168285	0.0142395	0	0	0.0122977	0.0122977
72H B4P2	72Hour	Flood	4	0	0	0	0.0133858	0.144094	0.0251968	0.0307087	0.0393701	0	0.019685	0.076378	0	0.0929134	0.0850394	0.0267717	0.0283465	0.0204724	0.0181102	0	0.0259843	0.0149606	0	0	0	0.0149606	0.0448819	0.0220472	0.0259843	0.0220472	0.019685	0.0173228	0.0165354	0	0	0.0181102	0	0.0220472	0.0149606	0.019685	0.0188976	0.0181102	0.015748	0.0133858	0	0	0.0141732
72H B4P3	72Hour	Flood	4	0	0	0	0.0981595	0.0540993	0.0195204	0.0234244	0.0239822	0.0184049	0.0133854	0.0133854	0.0133854	0.0133854	0.060792	0.0479643	0.0412716	0.0256553	0.0228667	0.0145008	0.0156163	0.0195204	0.0172895	0.016174	0.0139431	0.0267708	0.0351366	0.0356944	0.0301171	0.0262131	0.022309	0.0150586	0.0150586	0.0156163	0.0133854	0.0133854	0	0.0156163	0.0211935	0.0234244	0.022309	0.0211935	0.0184049	0.016174	0	0.0128277	0.0133854
72H B4C1	72Hour	Dry	4	0	0	0	0.0154168	0.0154168	0.0718579	0.0120199	0.062451	0.0274366	0.0365822	0	0.011236	0.0117586	0.0462503	0.0804808	0.0932846	0.0386726	0.024301	0.0318788	0.0250849	0.0321401	0.0162007	0.0162007	0	0.0141103	0.0352757	0.0465116	0.0339692	0.0310949	0.021688	0.0122812	0.0128038	0.0169846	0.0125425	0.0122812	0	0.0122812	0.0162007	0.0156781	0.0146329	0.0120199	0.0109747	0	0	0	0
72H B4C2	72Hour	Dry	4	0	0	0	0.0181488	0.121597	0.030853	0.0217786	0.0290381	0.0163339	0	0	0.0199637	0.0807622	0.03902	0.0353902	0.0290381	0.0217786	0.0154265	0.0208711	0.0163339	0	0	0	0.0154265	0.0172414	0.0426497	0.0290381	0.0317604	0.0317604	0.0254083	0.0235935	0.0181488	0.0163339	0.0154265	0.0163339	0	0.0199637	0.0199637	0.0245009	0.0245009	0.0217786	0.022686	0.0181488	0	0.0163339	0.0172414
72H B4C3	72Hour	Dry	4	0	0.0211346	0	0.0244716	0.186874	0.025584	0.0444939	0.0189099	0.057842	0.0300334	0.0244716	0	0.0266963	0.0945495	0.025584	0.0311457	0.0233593	0.0189099	0	0.0344828	0	0	0	0	0.0211346	0.054505	0.0211346	0.028921	0.0222469	0.0222469	0	0.0222469	0	0	0	0	0.0300334	0.025584	0.0233593	0.0211346	0.0189099	0	0	0	0	0
72H B5P1	72Hour	Flood	5	0	0	0	0.023301	0.13301	0.0291262	0.0320388	0.0359223	0.0223301	0	0	0.0174757	0.0174757	0.0242718	0.0776699	0.0330097	0.0378641	0.0300971	0.023301	0.0194175	0.023301	0.0165049	0	0.0174757	0.0203883	0.038835	0.0262136	0.031068	0.0291262	0.0271845	0.0252427	0.0194175	0	0	0	0	0.0203883	0.023301	0.0242718	0.0242718	0.0213592	0.0194175	0.0184466	0	0	0.0174757
72H B5P2	72Hour	Flood	5	0	0	0	0.016692	0.147951	0.0379363	0.0227618	0.0333839	0.0151745	0.0182094	0	0.0159332	0.0902883	0.0417299	0.0318665	0.0265554	0.0204856	0	0.0235205	0.0159332	0	0	0	0.0151745	0.0538695	0.0356601	0.0326252	0.0280728	0.0242792	0.0189681	0.0159332	0.0174507	0	0	0	0	0.0265554	0.022003	0.0257967	0.0227618	0.0212443	0.0189681	0.0151745	0	0.0159332	0.016692
72H B5P3	72Hour	Flood	5	0	0	0	0.0153846	0.161538	0.0353846	0.0346154	0.0384615	0.0161538	0.0230769	0	0.0176923	0.0946154	0.0369231	0.0330769	0.0238462	0.0207692	0.0261538	0.0138462	0.0138462	0	0	0	0.0153846	0.0515385	0.0276923	0.0292308	0.0238462	0.0238462	0.0192308	0.0161538	0.0169231	0	0	0	0	0.0261538	0.0192308	0.0230769	0.0215385	0.0192308	0.0176923	0.0161538	0	0.0138462	0.0138462
72H B5C1	72Hour	Dry	5	0	0	0	0	0.15493	0.031483	0.039768	0.041425	0	0.028169	0.014913	0	0.0173985	0.0869925	0.0356255	0.038111	0.0256835	0.0223695	0	0.026512	0.0157415	0	0	0	0.0157415	0.04971	0.0289975	0.034797	0.028169	0.0240265	0.0207125	0.01657	0.0173985	0	0	0	0.026512	0.0190555	0.0256835	0.023198	0.0223695	0.018227	0.0173985	0	0.0157415	0.01657
72H B5C2	72Hour	Dry	5	0	0	0	0	0.114501	0.0154426	0.0312618	0.0214689	0.0143126	0.0146893	0	0.0112994	0.0708098	0.100188	0.0444444	0.0493409	0.0244821	0.020339	0.0135593	0.0161959	0.0244821	0.0154426	0.0161959	0	0.0312618	0.0474576	0.039548	0.0361582	0.0259887	0.0218456	0.0105461	0.0112994	0.0143126	0.0124294	0.0124294	0	0.0105461	0.0184557	0.020339	0.0218456	0.0177024	0.0161959	0.0131827	0	0	0
72H B5C3	72Hour	Dry	5	0	0	0	0	0.127782	0.0301508	0.0358938	0.034458	0.0157933	0.0279971	0	0.0150754	0.0782484	0.0351759	0.0394831	0.0265614	0.0201005	0.0143575	0.0236899	0.0143575	0.0165111	0	0	0	0.0437904	0.0279971	0.0337401	0.028715	0.0258435	0.0201005	0.0165111	0.0165111	0.0136396	0.0150754	0	0	0.0222541	0.0186648	0.0236899	0.0244078	0.022972	0.0179469	0.0157933	0.0136396	0.0143575	0.0150754
72H B5C3	72Hour	Dry	5	0	0	0	0.0155172	0.148276	0.0264368	0.0189655	0.0344828	0.0195402	0.0206897	0	0.0126437	0.0155172	0.0902299	0.05	0.0362069	0.0310345	0.0235632	0.0172414	0.0229885	0.0178161	0.016092	0	0.0126437	0.0132184	0.0488506	0.0350575	0.0321839	0.0247126	0.0206897	0.0126437	0.0149425	0.0143678	0.0126437	0.0137931	0	0.0183908	0.0201149	0.0212644	0.0218391	0.0166667	0.0155172	0.0132184	0	0	0
Time			Treatment			Bench
p < 0.005	0.0361		p < 0.81	NSD		p < 0.80	NSD
[truncated: 25 more columns]
